# Supplementary material for: Web-Based Dashboard for Tracking Cryptococcosis-Related Deaths in Brazil (2000–2022)
Source: Trop Med Infect Dis. 2025 Oct 27;10(11):304. doi: 10.3390/tropicalmed10110304 (PMC12656273; doi:10.3390/tropicalmed10110304)
Supplement: Supplementary file 1 [file tropicalmed-10-00304-s001.zip]

Archive with 77 entries (41 files):
- .RData
- .Rhistory
- .Rproj.user/
- .Rproj.user/48940E37/
- .Rproj.user/48940E37/bibliography-index/
- .Rproj.user/48940E37/ctx/
- .Rproj.user/48940E37/explorer-cache/
- .Rproj.user/48940E37/pcs/
- .Rproj.user/48940E37/pcs/files-pane.pper
- .Rproj.user/48940E37/pcs/source-pane.pper
- .Rproj.user/48940E37/pcs/windowlayoutstate.pper
- .Rproj.user/48940E37/pcs/workbench-pane.pper
- .Rproj.user/48940E37/presentation/
- .Rproj.user/48940E37/profiles-cache/
- .Rproj.user/48940E37/rmd-outputs
- .Rproj.user/48940E37/saved_source_markers
- .Rproj.user/48940E37/sources/
- .Rproj.user/48940E37/sources/per/
- .Rproj.user/48940E37/sources/per/t/
- .Rproj.user/48940E37/sources/per/t/1D47A81E
- .Rproj.user/48940E37/sources/per/t/1D47A81E-contents
- .Rproj.user/48940E37/sources/per/t/4D461061
- .Rproj.user/48940E37/sources/per/t/4D461061-contents
- .Rproj.user/48940E37/sources/per/t/6A26ACB9
- .Rproj.user/48940E37/sources/per/t/6A26ACB9-contents
- .Rproj.user/48940E37/sources/per/t/E03CBE90
- .Rproj.user/48940E37/sources/per/t/E03CBE90-contents
- .Rproj.user/48940E37/sources/per/t/F38D764A
- .Rproj.user/48940E37/sources/per/t/F38D764A-contents
- .Rproj.user/48940E37/sources/per/u/
- .Rproj.user/48940E37/sources/prop/
- .Rproj.user/48940E37/sources/prop/011F232D
- .Rproj.user/48940E37/sources/prop/02E1D912
- .Rproj.user/48940E37/sources/prop/44D03BAE
- .Rproj.user/48940E37/sources/prop/5EA9A0EF
- .Rproj.user/48940E37/sources/prop/919589CA
- .Rproj.user/48940E37/sources/prop/INDEX
- .Rproj.user/48940E37/tutorial/
- .Rproj.user/48940E37/viewer-cache/
- .Rproj.user/4E4C1D2C/
- .Rproj.user/4E4C1D2C/bibliography-index/
- .Rproj.user/4E4C1D2C/ctx/
- .Rproj.user/4E4C1D2C/explorer-cache/
- .Rproj.user/4E4C1D2C/pcs/
- .Rproj.user/4E4C1D2C/pcs/files-pane.pper
- .Rproj.user/4E4C1D2C/pcs/source-pane.pper
- .Rproj.user/4E4C1D2C/pcs/windowlayoutstate.pper
- .Rproj.user/4E4C1D2C/pcs/workbench-pane.pper
- .Rproj.user/4E4C1D2C/presentation/
- .Rproj.user/4E4C1D2C/profiles-cache/
- .Rproj.user/4E4C1D2C/rmd-outputs
- .Rproj.user/4E4C1D2C/saved_source_markers
- .Rproj.user/4E4C1D2C/sources/
- .Rproj.user/4E4C1D2C/sources/per/
- .Rproj.user/4E4C1D2C/sources/per/t/
- .Rproj.user/4E4C1D2C/sources/per/u/
- .Rproj.user/4E4C1D2C/sources/prop/
- .Rproj.user/4E4C1D2C/sources/prop/31E65268
- .Rproj.user/4E4C1D2C/sources/prop/INDEX
- .Rproj.user/4E4C1D2C/tutorial/
- .Rproj.user/4E4C1D2C/viewer-cache/
- .Rproj.user/shared/
- .Rproj.user/shared/notebooks/
- .Rproj.user/shared/notebooks/patch-chunk-names
- .Rproj.user/shared/notebooks/paths
- app.R
- app.Rproj
- auxiliar.R
- data/
- data/dash.xlsx
- preprocess.R
- rsconnect/
- rsconnect/shinyapps.io/
- rsconnect/shinyapps.io/137mlt-figueiredoerl/
- rsconnect/shinyapps.io/137mlt-figueiredoerl/BRcryptococcosis.dcf
- www/
- www/styles.css
