# Supplementary material for: Web-Based Dashboard for Tracking Cryptococcosis-Related Deaths in Brazil (2000–2022)
Source: Trop Med Infect Dis. 2025 Oct 27;10(11):304. doi: 10.3390/tropicalmed10110304 (PMC12656273; doi:10.3390/tropicalmed10110304)
Supplement: Supplementary file 1 [file tropicalmed-10-00304-s001.zip › app.R]

library(shiny)
library(plotly)
library(DT)
library(readxl)
library(writexl)
library(forecast)

source("auxiliar.R")

textos <- list(
  pt = list(
    titulo = "Painel de Óbitos por Criptococose no Brasil (2000-2022)",
    subtitulo = "Uma análise epidemiológica dos impactos da criptococose ao longo das últimas décadas.",
    tipo_causa = "Selecione o Tipo da causa:",
    label_variavel = "Selecione a Variável:",
    label_comparacao = "Selecione o Tipo de Causa:",
    label_causa_comparacao = "Selecione o Tipo de Comparação:",
    aba_serie = "1. Série Temporal",
    aba_tabelas = "2. Tabelas",
    aba_dados = "3. Dados",
    aba_documentacao = "4. Documentação",
    descricao_documentacao_1 = "Série Temporal: Apresenta uma visão geral dos dados com os totais de óbitos, óbitos como causa básica e óbitos como causa associada, além de um gráfico de série temporal com previsão para os próximos 3 anos.",
    descricao_documentacao_2 = "Tabelas: Permite a análise detalhada dos dados com tabelas dinâmicas e comparativas.",
    descricao_documentacao_3 = "Dados: Permite fazer o download dos dados em formato xlsx.",
    descricao_documentacao_4 = "Sobre: Contém informações sobre o aplicativo, seu objetivo e detalhes sobre a criptococose.",
    aba_sobre = "5. Sobre",
    download = "Baixe os dados completos para análise.",
    botao_download = "Download Dados",
    stat_total = "Total de Óbitos: ",
    stat_basica = "Causa Básica: ",
    stat_associada = "Causa Associada: ",
    choice_total = "Total Deaths",
    choice_basica = "Primary Cause",
    choice_associada = "Associated Cause",
    mostrar_previsao = "Mostrar previsão para 2023-2025",
    previsao_info = "Previsão baseada em modelo ARIMA com intervalo de confiança de 95%",
    sobre1 = "Este painel interativo foi desenvolvido para fornecer uma análise detalhada e acessível dos óbitos por criptococose no Brasil, no período de 2000 a 2022, com previsões para os próximos 3 anos.",
    sobre2 = "Os dados utilizados neste painel são provenientes do Sistema de Informações sobre Mortalidade (SIM), mantido pelo Departamento de Informática do SUS (DATASUS). O SIM é uma das principais fontes de informação sobre mortalidade no Brasil, fornecendo dados detalhados sobre as causas de óbito, características demográficas dos falecidos e local de ocorrência. Foram extraídos registros de óbitos em que a criptococose foi registrada como causa básica ou causa associada, classificados de acordo com os códigos da Classificação Internacional de Doenças (CID-10).",
    sobre3 = "A criptococose é uma micose sistêmica causada por fungos do gênero Cryptococcus, que afeta principalmente indivíduos imunocomprometidos, como pessoas vivendo com HIV/AIDS (variação neoformans), mas também pode ocorrer em indivíduos imunocompetentes (variação gatti). A ocorrência de C. neoformans e C. gattii é global. O C. neoformans é encontrado em solos que estão contaminados com fezes de aves, especialmente de pombos. Por outro lado, o C. gattii foi identificado em cavidades em decomposição de determinadas espécies de árvores.",
    sobre4 = "O painel foi projetado para ser interativo e acessível, permitindo que os usuários explorem os dados de acordo com suas necessidades. Utilize os filtros disponíveis para personalizar as visualizações e analisar tendências, perfis regionais e distribuição dos óbitos por criptococose. Agradecemos ao DATASUS por disponibilizar os dados do SIM, fundamentais para a realização deste estudo. Este trabalho foi desenvolvido com o intuito de contribuir para a compreensão da dinâmica da criptococose no Brasil e apoiar ações de vigilância e controle da doença. "
  ),
  
  en = list(
    titulo = "Cryptococcosis Mortality Panel in Brazil (2000-2022)",
    subtitulo = "An epidemiological analysis of the impacts of cryptococcosis over the last decades.",
    tipo_causa = "Select cause type:",
    label_variavel = "Select the Variable:",
    label_comparacao = "Select the Cause Type:",
    label_causa_comparacao = "Select the Comparison Type:",
    aba_serie = "1. Time Series",
    aba_tabelas = "2. Tables",
    aba_dados = "3. Data",
    aba_documentacao = "4. Documentation",
    descricao_documentacao_1 = "Time Series: Provides a general overview of the data, including total deaths, primary cause deaths, and associated cause deaths, along with a time series chart with forecasts for the next 3 years.",
    descricao_documentacao_2 = "Tables: Allows for a detailed analysis of the data with dynamic and comparative tables.",
    descricao_documentacao_3 = "Data: Enables downloading the dataset in xlsx format.",
    descricao_documentacao_4 = "About: Contains information about the application, its purpose, and details about cryptococcosis.",
    aba_sobre = "5. About",
    download = "Download the full dataset for analysis.",
    botao_download = "Download Data",
    stat_total = "Total Deaths: ",
    stat_basica = "Primary Cause: ",
    stat_associada = "Associated Cause: ",
    choice_total = "Total de Óbitos",
    choice_basica = "Causa Básica",
    choice_associada = "Causa Associada",
    mostrar_previsao = "Show forecast for 2023-2025",
    previsao_info = "Forecast based on ARIMA model with 95% confidence interval",
    sobre1 = "This interactive dashboard was developed to provide a detailed and accessible analysis of cryptococcosis-related deaths in Brazil from 2000 to 2022, with forecasts for the next 3 years.",
    
    sobre2 = "The data used in this dashboard come from the Mortality Information System (SIM), maintained by the Department of Informatics of the Brazilian Unified Health System (DATASUS). SIM is one of the main sources of mortality information in Brazil, providing detailed data on causes of death, demographic characteristics of the deceased, and place of occurrence. Death records were extracted where cryptococcosis was recorded as either the underlying or associated cause, classified according to the International Classification of Diseases (ICD-10) codes.",
    
    sobre3 = "Cryptococcosis is a systemic mycosis caused by fungi of the Cryptococcus genus, primarily affecting immunocompromised individuals, such as people living with HIV/AIDS (C. neoformans variant), but it can also occur in immunocompetent individuals (C. gattii variant). The occurrence of C. neoformans and C. gattii is global. C. neoformans is found in soil contaminated with bird droppings, especially from pigeons. On the other hand, C. gattii has been identified in decaying cavities of certain tree species.",
    
    sobre4 = "The dashboard was designed to be interactive and accessible, allowing users to explore the data according to their needs. Use the available filters to customize visualizations and analyze trends, regional profiles, and the distribution of cryptococcosis-related deaths. We thank DATASUS for providing the SIM data, which are fundamental for this study. This work was developed to contribute to the understanding of the dynamics of cryptococcosis in Brazil and to support surveillance and disease control actions."
  )
)

labels_en <- list(
  SEXO = c("Masculino" = "Male", "Feminino" = "Female"),
  RACACOR = c("Branca" = "White", "Preta" = "Black", "Amarela" = "Asian", "Parda" = "Mixed", "Indígena" = "Indigenous"),
  ESTCIV = c("Solteiro" = "Single", "Casado" = "Married", "Viúvo" = "Widowed", "Separado" = "Separated", "União estável" = "Common-law", "Ignorado" = "Unknown"),
  ESC = c("Nenhuma" = "None", "1 a 3 anos" = "1 to 3 years", "4 a 7 anos" = "4 to 7 years", "8 a 11 years" = "8 to 11 years", "12 anos ou mais" = "12 years or more", "Ignorado" = "Unknown"),
  FXETARIA = c("0-4" = "0-4", "5-10" = "5-10", "11-20" = "11-20", "21-40" = "21-40", "41-60" = "41-60", "61-80" = "61-80", "81+" = "81+"),
  LOCOCOR = c("Hospital" = "Hospital", "Outros estabelecimentos de saúde" = "Other health facilities", "Domicílio" = "Home", "Via pública" = "Public place", "Outros" = "Others", "Ignorado" = "Unknown"),
  Y = c("Causa Básica" = "Primary Cause", "Causa Associada" = "Associated Cause")
)


ui <- shinyUI(
  fluidPage(
    # Inclusão do CSS customizado
    tags$head(
      tags$link(rel = "stylesheet", type = "text/css", href = "styles.css")
    ),
    
    # Centraliza todo o conteúdo do app
    div(class = "main-container",
        
        # Botão de seleção de idioma
        div(class = "language-switch",
            radioButtons("idioma", "Language:", choices = c("Português" = "pt", "English" = "en"), inline = TRUE)
        ),
        
        # Cabeçalho Personalizado
        div(class = "header-container",
            h1(textOutput("titulo")),
            p(textOutput("subtitulo"))
        ),
        
        # Estatísticas Principais (agora centralizadas)
        div(class = "stats-summary-container",
            div(class = "stat-summary", textOutput("stat_total"), 
                strong("12.308 ", span("(100%)", class = "percentage-text"))
            ),
            div(class = "stat-summary", textOutput("stat_basica"), 
                strong("2.227 ", span("(18%)", class = "percentage-text"))
            ),
            div(class = "stat-summary", textOutput("stat_associada"), 
                strong("10.081 ", span("(82%)", class = "percentage-text"))
            )
        ),
        
        # Espaçamento para separar as estatísticas das tabs
        div(class = "separator"), 
        
        # Tabs organizadas e 100% centralizadas
        div(class = "tabs-container",
            tabsetPanel(
              id = "main_tabs",
              
              # Série Temporal
              tabPanel(textOutput("aba_serie"), 
                       div(class = "section-container",
                           h4(textOutput("titulo_serie")),
                           div(class = "filter-container",
                               uiOutput("tipo_causa_ui"),  # Renderiza dinamicamente os radio buttons
                               checkboxInput("mostrar_previsao", "", value = FALSE)  # Checkbox para mostrar previsão
                           ),
                           plotlyOutput("grafico_serie_temporal", height = "650px"),
                           # Informações sobre a previsão (visível apenas quando a previsão está ativada)
                           conditionalPanel(
                             condition = "input.mostrar_previsao == true",
                             div(class = "previsao-info",
                                 textOutput("previsao_info")
                             )
                           )
                       )
              ),
              
              # Tabelas
              tabPanel(textOutput("aba_tabelas"), 
                       div(class = "section-container",
                           h3(textOutput("titulo_tabelas")),
                           p(textOutput("descricao_tabelas")),
                           
                           fluidRow(
                             column(6,
                                    uiOutput("forma_clinica_ui"),  # Novo: SelectInput dinâmico
                                    uiOutput("variavel_ui"),  # Novo: SelectInput dinâmico
                                    dataTableOutput("tabela_dinamica")
                             ),
                             column(6,
                                    uiOutput("causa_comparacao_ui"),  # Novo: SelectInput dinâmico
                                    uiOutput("comparacao_ui"),  # Novo: SelectInput dinâmico
                                    dataTableOutput("tabela_comparacao")
                             )
                           )
                       )
              ),
              
              # Download de Dados
              tabPanel(textOutput("aba_dados"),
                       
                       
                       p(textOutput("botao_download")),
                       downloadButton("download_data"
                       )
                       
              ),
              
              # Documentação
              tabPanel(textOutput("aba_documentacao"),
                       div(class = "section-container",
                           h3(textOutput("titulo_documentacao")),
                           p(textOutput("descricao_documentacao_1")),
                           p(textOutput("descricao_documentacao_2")),
                           p(textOutput("descricao_documentacao_3")),
                           p(textOutput("descricao_documentacao_4"))
                       )
              ),
              
              # Sobre
              tabPanel(textOutput("aba_sobre"),
                       div(class = "section-container",
                           h3(textOutput("titulo_sobre")),
                           div(class = "left-align",
                               p(textOutput("sobre1")),
                               p(textOutput("sobre2")),
                               p(textOutput("sobre3")),
                               p(textOutput("sobre4"))
                           )
                       )
              )
            )
        )
    )
  )
)


server <- function(input, output) {
  
  # Textos dinâmicos baseados no idioma selecionado
  output$titulo <- renderText({ textos[[input$idioma]]$titulo })
  output$subtitulo <- renderText({ textos[[input$idioma]]$subtitulo })
  output$stat_total <- renderText({ textos[[input$idioma]]$stat_total })
  output$stat_basica <- renderText({ textos[[input$idioma]]$stat_basica })
  output$stat_associada <- renderText({ textos[[input$idioma]]$stat_associada })
  output$aba_serie <- renderText({ textos[[input$idioma]]$aba_serie })
  output$aba_tabelas <- renderText({ textos[[input$idioma]]$aba_tabelas })
  output$aba_dados <- renderText({ textos[[input$idioma]]$aba_dados })
  output$aba_documentacao <- renderText({ textos[[input$idioma]]$aba_documentacao })
  output$aba_sobre <- renderText({ textos[[input$idioma]]$aba_sobre })
  output$botao_download <- renderText({ textos[[input$idioma]]$download })
  output$descricao_documentacao_1 <- renderText({ textos[[input$idioma]]$descricao_documentacao_1 })
  output$descricao_documentacao_2 <- renderText({ textos[[input$idioma]]$descricao_documentacao_2 })
  output$descricao_documentacao_3 <- renderText({ textos[[input$idioma]]$descricao_documentacao_3 })
  output$descricao_documentacao_4 <- renderText({ textos[[input$idioma]]$descricao_documentacao_4 })
  output$sobre1 <- renderText({ textos[[input$idioma]]$sobre1 })
  output$sobre2 <- renderText({ textos[[input$idioma]]$sobre2 })
  output$sobre3 <- renderText({ textos[[input$idioma]]$sobre3 })
  output$sobre4 <- renderText({ textos[[input$idioma]]$sobre4 })
  output$previsao_info <- renderText({ textos[[input$idioma]]$previsao_info })
  
  # Atualiza o label do checkbox de previsão
  observe({
    updateCheckboxInput(session = getDefaultReactiveDomain(), 
                        inputId = "mostrar_previsao", 
                        label = textos[[input$idioma]]$mostrar_previsao)
  })
  
  # Gráfico da série temporal -------------------------------------------------------------------------------------------------------------------------------------------------------------------------------------------------------------------------------------------------------------------------------------------------------------------------------------------------------------------------------------------------------------------------------------------------------------------------------------------------------------------------------------------------------------------------------------------------------------------------------------------------------------------------------------------------------------------------------------------------------------------------------------------------------------------------------------------------------------------------------------------------------------------------------------------------------------------------------------------------------
  
  dados_filtrados <- reactive({
    req(input$tipo_causa)
    
    if (input$tipo_causa == "Total de Óbitos") {
      dados_serie_temporal %>%
        group_by(Ano, REGIAO) %>%
        summarise(Total_Obitos = sum(Total_Obitos), .groups = 'drop')
    } else {
      dados_serie_temporal %>%
        filter(Y == input$tipo_causa)
    }
  })
  
  # Função para gerar previsões
  gerar_previsoes <- reactive({
    req(input$mostrar_previsao)
    
    if (!input$mostrar_previsao) return(NULL)
    
    dados_plot <- dados_filtrados() %>%
      mutate(Ano = as.integer(Ano)) %>%
      filter(Ano %in% anos_corretos, !is.na(REGIAO))
    
    # Lista para armazenar as previsões de cada região
    previsoes_regioes <- list()
    
    # Para cada região, criar um modelo de previsão
    for (regiao in unique(dados_plot$REGIAO)) {
      # Filtrar dados para a região atual
      dados_regiao <- dados_plot %>%
        filter(REGIAO == regiao) %>%
        arrange(Ano)
      
      # Criar série temporal
      ts_data <- ts(dados_regiao$Total_Obitos, start = min(dados_regiao$Ano), end = max(dados_regiao$Ano), frequency = 1)
      
      # Ajustar modelo ARIMA automático
      modelo <- auto.arima(ts_data)
      
      # Fazer previsão para os próximos 3 anos
      previsao <- forecast(modelo, h = 3, level = 95)
      
      # Criar dataframe com os resultados da previsão
      anos_previsao <- (max(dados_regiao$Ano) + 1):(max(dados_regiao$Ano) + 3)
      df_previsao <- data.frame(
        Ano = anos_previsao,
        REGIAO = regiao,
        Total_Obitos = as.numeric(previsao$mean),
        Lower = as.numeric(previsao$lower),
        Upper = as.numeric(previsao$upper)
      )
      
      # Adicionar à lista de previsões
      previsoes_regioes[[regiao]] <- df_previsao
    }
    
    # Combinar todas as previsões em um único dataframe
    do.call(rbind, previsoes_regioes)
  })
  
  # Seletor
  # Atualiza os radio buttons dinamicamente
  output$tipo_causa_ui <- renderUI({
    if (input$idioma == "pt") {
      radioButtons("tipo_causa", "Selecione o tipo da causa:", 
                   choices = c("Total de Óbitos" = "Total de Óbitos",
                               "Causa Básica" = "Causa Básica",
                               "Causa Associada" = "Causa Associada"),
                   inline = TRUE)
    } else {
      radioButtons("tipo_causa", "Select cause type:", 
                   choices = c("Total Deaths" = "Total de Óbitos",
                               "Primary Cause" = "Causa Básica",
                               "Associated Cause" = "Causa Associada"),
                   inline = TRUE)
    }
  })
  
  output$grafico_serie_temporal <- renderPlotly({
    # Filtra e transforma os dados
    dados_plot <- dados_filtrados() %>%
      mutate(Ano = as.integer(Ano)) %>%
      filter(Ano %in% anos_corretos, !is.na(REGIAO))
    
    validate(
      need(nrow(dados_plot) > 0, "Sem dados disponíveis para este filtro.")
    )
    
    # Define as cores personalizadas para cada região
    cores_pt <- c(
      "Norte" = "#2E7D32",          # Verde Floresta
      "Nordeste" = "#E63946",       # Vermelho Coral
      "Centro-Oeste" = "#E9C46A",   # Amarelo Cerrado
      "Sudeste" = "#8D6E63",        # Marrom Areia
      "Sul" = "#A8A8A8"             # Cinza Neutro
    )
    
    # Criamos um vetor equivalente para os nomes em inglês
    cores_en <- c(
      "North" = "#2E7D32",
      "Northeast" = "#E63946",
      "Midwest" = "#E9C46A",
      "Southeast" = "#8D6E63",
      "South" = "#A8A8A8"
    )
    
    # Criamos uma nova coluna com os nomes das regiões traduzidos para o inglês
    dados_plot <- dados_plot %>%
      mutate(REGIAO_EN = case_when(
        REGIAO == "Norte" ~ "North",
        REGIAO == "Nordeste" ~ "Northeast",
        REGIAO == "Centro-Oeste" ~ "Midwest",
        REGIAO == "Sudeste" ~ "Southeast",
        REGIAO == "Sul" ~ "South",
        TRUE ~ as.character(REGIAO)  # Se houver valores inesperados, mantemos os originais
      ))
    
    # Convertendo REGIAO_EN para um fator com os mesmos níveis da legenda
    dados_plot$REGIAO_EN <- factor(dados_plot$REGIAO_EN, levels = names(cores_en))
    
    # Definir a variável para legenda dinamicamente
    legenda_coluna <- if (input$idioma == "pt") "REGIAO" else "REGIAO_EN"
    cores_legenda <- if (input$idioma == "pt") cores_pt else cores_en  # Escolhe o conjunto correto de cores
    
    # Determina os labels de acordo com o idioma selecionado
    eixo_x_label <- ifelse(input$idioma == "pt", "Ano", "Year")
    eixo_y_label <- ifelse(input$idioma == "pt", "Total de Óbitos", "Total Deaths")
    
    # Traduz hover text de acordo com o idioma
    hover_text <- if (input$idioma == "pt") {
      ~paste("<b>Região:</b>", REGIAO,
             "<br><b>Ano:</b>", Ano,
             "<br><b>Total de Óbitos:</b>", format(Total_Obitos, big.mark = ","))
    } else {
      ~paste("<b>Region:</b>", REGIAO_EN,
             "<br><b>Year:</b>", Ano,
             "<br><b>Total Deaths:</b>", format(Total_Obitos, big.mark = ","))
    }
    
    # Criamos um vetor auxiliar para garantir que a cor seja sempre associada corretamente
    cor_legenda <- setNames(cores_legenda, names(cores_legenda))  # Garante que os nomes usados sempre correspondam às cores
    
    # Inicializa o gráfico
    p <- plot_ly()
    
    # Adiciona os dados históricos
    for (regiao in unique(dados_plot[[legenda_coluna]])) {
      dados_regiao <- dados_plot[dados_plot[[legenda_coluna]] == regiao, ]
      
      p <- p %>% add_trace(
        data = dados_regiao,
        x = ~Ano,
        y = ~Total_Obitos,
        type = "scatter",
        mode = "lines+markers",
        name = regiao,
        line = list(color = cor_legenda[regiao]),
        marker = list(color = cor_legenda[regiao]),
        hoverinfo = "text",
        text = hover_text
      )
    }
    
    # Adiciona as previsões se solicitado
    if (input$mostrar_previsao) {
      previsoes_data <- gerar_previsoes()
      
      if (!is.null(previsoes_data)) {
        # Adiciona as previsões para cada região
        for (regiao in unique(previsoes_data$REGIAO)) {
          dados_previsao <- previsoes_data[previsoes_data$REGIAO == regiao, ]
          
          # Traduz o nome da região para inglês se necessário
          regiao_display <- if (input$idioma == "pt") {
            regiao
          } else {
            case_when(
              regiao == "Norte" ~ "North",
              regiao == "Nordeste" ~ "Northeast",
              regiao == "Centro-Oeste" ~ "Midwest",
              regiao == "Sudeste" ~ "Southeast",
              regiao == "Sul" ~ "South",
              TRUE ~ regiao
            )
          }
          
          # Texto do hover para previsões
          hover_previsao <- if (input$idioma == "pt") {
            paste0("<b>Região:</b> ", regiao,
                   "<br><b>Ano:</b> ", dados_previsao$Ano,
                   "<br><b>Previsão:</b> ", round(dados_previsao$Total_Obitos),
                   "<br><b>Intervalo:</b> [", round(dados_previsao$Lower), " - ", round(dados_previsao$Upper), "]")
          } else {
            paste0("<b>Region:</b> ", regiao_display,
                   "<br><b>Year:</b> ", dados_previsao$Ano,
                   "<br><b>Forecast:</b> ", round(dados_previsao$Total_Obitos),
                   "<br><b>Interval:</b> [", round(dados_previsao$Lower), " - ", round(dados_previsao$Upper), "]")
          }
          
          # Adiciona linha de previsão
          p <- p %>% add_trace(
            data = dados_previsao,
            x = ~Ano,
            y = ~Total_Obitos,
            type = "scatter",
            mode = "lines+markers",
            name = paste0(regiao_display, " (", if(input$idioma == "pt") "Previsão" else "Forecast", ")"),
            line = list(color = cor_legenda[regiao_display], dash = "dash"),
            marker = list(color = cor_legenda[regiao_display], symbol = "diamond"),
            hoverinfo = "text",
            text = hover_previsao
          )
          
          # Adiciona intervalo de confiança
          p <- p %>% add_ribbons(
            data = dados_previsao,
            x = ~Ano,
            ymin = ~Lower,
            ymax = ~Upper,
            name = paste0(regiao_display, " (", if(input$idioma == "pt") "IC 95%" else "95% CI", ")"),
            line = list(color = "transparent"),
            fillcolor = paste0(cor_legenda[regiao_display], "40"),  # Adiciona transparência
            showlegend = FALSE,
            hoverinfo = "none"
          )
        }
      }
    }
    
    # Cria o gráfico interativo com Plotly
    p %>%
      layout(
        title = list(
          text = "",
          x = 0.5,  
          font = list(size = 18, family = "Arial")
        ),
        xaxis = list(
          title = eixo_x_label,  # Alterna título do eixo X conforme idioma
          tickmode = "array",
          tickvals = c(anos_corretos, if(input$mostrar_previsao) 2023:2025 else NULL),
          ticktext = c(anos_corretos, if(input$mostrar_previsao) 2023:2025 else NULL),
          tickangle = -45,
          showgrid = FALSE
        ),
        yaxis = list(
          title = eixo_y_label,  # Alterna título do eixo Y conforme idioma
          tickformat = ",d",
          showgrid = TRUE
        ),
        hovermode = "closest",
        margin = list(l = 40, r = 30, t = 30, b = 200),  
        legend = list(orientation = "v", x = 1, y = 1.1, xanchor = "center"),
        plot_bgcolor = "#e8eef2",  # Cor de fundo do gráfico
        paper_bgcolor = "#e8eef2"  # Cor de fundo do espaço do gráfico
      )
  })
  
  
  
  
  # Tabelas -------------------------------------------------------------------------------------------------------------------------------------------------------------------------------------------------------------------------------------------------------------------------------------------------------------------------------------------------------------------------------------------------------------------------------------------------------------------------------------------------------------------------------------------------------------------------------------------------------------------------------------------------------------------------------------------------------------------------------------------------------------------------------------------------------------------------------------------------------------------------------------------------------------------------------------------------------------------------------------------------------------------------
  output$tabela_dinamica <- renderDataTable({
    req(input$forma_clinica, input$variavel) 
    dados_filtrados <- dash
    
    if (input$forma_clinica != "Total de Óbitos") {
      dados_filtrados <- dados_filtrados %>% filter(Y == input$forma_clinica)
    }
    
    # Handling missing values for the selected variable
    dados_filtrados <- dados_filtrados %>%
      mutate(
        !!sym(input$variavel) := ifelse(is.na(!!sym(input$variavel)), "Nulos", as.character(!!sym(input$variavel)))
      )
    
    # Apply translations and manually set factor order
    if (input$idioma == "en") {
      dados_filtrados <- dados_filtrados %>%
        mutate(
          SEXO = factor(SEXO, 
                        levels = c("Masculino", "Feminino"), 
                        labels = c("Male", "Female"),
                        ordered = TRUE),
          
          RACACOR = factor(RACACOR, 
                           levels = c("Branca", "Preta", "Amarela", "Parda", "Indígena"),
                           labels = c("White", "Black", "Asian", "Mixed", "Indigenous"),
                           ordered = TRUE),
          
          ESTCIV = factor(ESTCIV, 
                          levels = c("Solteiro", "Casado", "Viúvo", "Separado", "União estável", "Ignorado", "Nulos"),
                          labels = c("Single", "Married", "Widowed", "Separated", "Common-law", "Unknown", "Null"),
                          ordered = TRUE),
          
          ESC = factor(ESC, 
                       levels = c("Nenhuma", "1 a 3 anos", "4 a 7 anos", "8 a 11 anos", "12 anos ou mais", "Ignorado", "Nulos"),
                       labels = c("None", "1 to 3 years", "4 to 7 years", "8 to 11 years", "12 years or more", "Unknown", "Null"),
                       ordered = TRUE),
          
          FXETARIA = factor(FXETARIA, 
                            levels = c("0-4", "5-10", "11-20", "21-40", "41-60", "61-80", "81+", "Nulos"),
                            labels = c("0-4", "5-10", "11-20", "21-40", "41-60", "61-80", "81+", "Null"),
                            ordered = TRUE),
          
          LOCOCOR = factor(LOCOCOR, 
                           levels = c("Hospital", "Outros estabelecimentos de saúde", "Domicílio", "Via pública", "Outros", "Ignorado"),
                           labels = c("Hospital", "Other health facilities", "Home", "Public place", "Others", "Unknown"),
                           ordered = TRUE),
          
          Y = factor(Y, 
                     levels = c("Causa Básica", "Causa Associada"),
                     labels = c("Primary Cause", "Associated Cause"),
                     ordered = TRUE)
        )
    } else {
      # Ensure Portuguese maintains original order
      dados_filtrados <- dados_filtrados %>%
        mutate(
          ESC = factor(ESC, 
                       levels = c("Nenhuma", "1 a 3 anos", "4 a 7 anos", "8 a 11 anos", "12 anos ou mais", "Ignorado", "Nulos"), 
                       ordered = TRUE),
          
          FXETARIA = factor(FXETARIA, 
                            levels = c("0-4", "5-10", "11-20", "21-40", "41-60", "61-80", "81+", "Nulos"), 
                            ordered = TRUE)
        )
    }
    
    # Count occurrences
    contagem <- table(dados_filtrados[[input$variavel]])
    
    # Convert to data frame
    df_contagem <- data.frame(
      Variable = names(contagem),
      Count = as.numeric(contagem),
      Percentage = round(as.numeric(contagem) / sum(contagem) * 100, 1)
    )
    
    # Rename columns based on language
    if (input$idioma == "en") {
      colnames(df_contagem) <- c("Variable", "Count", "Percentage (%)")
    } else {
      colnames(df_contagem) <- c("Variável", "Contagem", "Porcentagem (%)")
    }
    
    # Return the data table
    datatable(df_contagem, 
              options = list(
                pageLength = 10,
                lengthMenu = c(5, 10, 15, 20),
                searching = FALSE
              ),
              rownames = FALSE)
  })
  
  # Atualiza os select inputs dinamicamente
  output$forma_clinica_ui <- renderUI({
    if (input$idioma == "pt") {
      selectInput("forma_clinica", "Selecione o Tipo de Causa:",
                  choices = c("Total de Óbitos" = "Total de Óbitos",
                              "Causa Básica" = "Causa Básica",
                              "Causa Associada" = "Causa Associada"))
    } else {
      selectInput("forma_clinica", "Select Cause Type:",
                  choices = c("Total Deaths" = "Total de Óbitos",
                              "Primary Cause" = "Causa Básica",
                              "Associated Cause" = "Causa Associada"))
    }
  })
  
  output$variavel_ui <- renderUI({
    if (input$idioma == "pt") {
      selectInput("variavel", "Selecione a Variável:",
                  choices = c("Sexo" = "SEXO",
                              "Raça/Cor" = "RACACOR",
                              "Faixa Etária" = "FXETARIA",
                              "Estado Civil" = "ESTCIV",
                              "Escolaridade" = "ESC",
                              "Local de Ocorrência" = "LOCOCOR"))
    } else {
      selectInput("variavel", "Select Variable:",
                  choices = c("Sex" = "SEXO",
                              "Race/Ethnicity" = "RACACOR",
                              "Age Group" = "FXETARIA",
                              "Marital Status" = "ESTCIV",
                              "Education Level" = "ESC",
                              "Place of Occurrence" = "LOCOCOR"))
    }
  })
  
  # Tabela de comparação
  output$tabela_comparacao <- renderDataTable({
    req(input$causa_comparacao, input$comparacao)
    
    # Filter data based on selected cause type
    if (input$causa_comparacao == "Total de Óbitos") {
      dados_comp <- dash
    } else {
      dados_comp <- dash %>% filter(Y == input$causa_comparacao)
    }
    
    # Handle missing values
    dados_comp <- dados_comp %>%
      mutate(
        !!sym(input$comparacao) := ifelse(is.na(!!sym(input$comparacao)), "Nulos", as.character(!!sym(input$comparacao)))
      )
    
    # Apply translations if needed
    if (input$idioma == "en") {
      # Similar translation logic as in tabela_dinamica
      # ...
    }
    
    # Count by year and selected variable
    contagem_anual <- table(dados_comp$Ano, dados_comp[[input$comparacao]])
    
    # Convert to data frame
    df_contagem_anual <- as.data.frame.matrix(contagem_anual)
    
    # Add row names as a column
    df_contagem_anual <- cbind(Ano = rownames(df_contagem_anual), df_contagem_anual)
    rownames(df_contagem_anual) <- NULL
    
    # Return the data table
    datatable(df_contagem_anual,
              options = list(
                pageLength = 10,
                lengthMenu = c(5, 10, 15, 20),
                searching = FALSE
              ),
              rownames = FALSE)
  })
  
  # Atualiza os select inputs para a tabela de comparação
  output$causa_comparacao_ui <- renderUI({
    if (input$idioma == "pt") {
      selectInput("causa_comparacao", "Selecione o Tipo de Causa:",
                  choices = c("Total de Óbitos" = "Total de Óbitos",
                              "Causa Básica" = "Causa Básica",
                              "Causa Associada" = "Causa Associada"))
    } else {
      selectInput("causa_comparacao", "Select Cause Type:",
                  choices = c("Total Deaths" = "Total de Óbitos",
                              "Primary Cause" = "Causa Básica",
                              "Associated Cause" = "Causa Associada"))
    }
  })
  
  output$comparacao_ui <- renderUI({
    if (input$idioma == "pt") {
      selectInput("comparacao", "Selecione o Tipo de Comparação:",
                  choices = c("Sexo" = "SEXO",
                              "Raça/Cor" = "RACACOR",
                              "Faixa Etária" = "FXETARIA",
                              "Estado Civil" = "ESTCIV",
                              "Escolaridade" = "ESC",
                              "Local de Ocorrência" = "LOCOCOR"))
    } else {
      selectInput("comparacao", "Select Comparison Type:",
                  choices = c("Sex" = "SEXO",
                              "Race/Ethnicity" = "RACACOR",
                              "Age Group" = "FXETARIA",
                              "Marital Status" = "ESTCIV",
                              "Education Level" = "ESC",
                              "Place of Occurrence" = "LOCOCOR"))
    }
  })
  
  # Download de dados
  output$download_data <- downloadHandler(
    filename = function() {
      paste("dados_criptococose_", Sys.Date(), ".xlsx", sep = "")
    },
    content = function(file) {
      writexl::write_xlsx(dash, file)
    }
  )
}

# Execução do app
shinyApp(ui = ui, server = server)
