# Supplementary material for: Web-Based Dashboard for Tracking Cryptococcosis-Related Deaths in Brazil (2000–2022)
Source: Trop Med Infect Dis. 2025 Oct 27;10(11):304. doi: 10.3390/tropicalmed10110304 (PMC12656273; doi:10.3390/tropicalmed10110304)
Supplement: Supplementary file 1 [file tropicalmed-10-00304-s001.zip › auxiliar.R]

# Script para preparar os dados que serão utilizados na aplicação shiny -----------------------------------------------------------------------------------------------------------------------------------------------------------------------------------------------------------------------------------------------------------------------------------------------------------------------------------------------------------------------------------------------------------------------------------------------------------------------------------------------------------------------------------------------------------------------------------------------------------------------------------------------------------------------------------------------------------------------------------------------------------------------------------------------------------------------------------------------------------------------------------------------------------------------------------------------------------
# Criar objetos úteis
# Criar funções caso seja necessário

# Carrega pacotes
pacman::p_load(
  readxl,
  tidyverse,
  writexl
  
)

# Carregar dados
dash <- read_xlsx("data/dash.xlsx")

# Transformação de variáveis
dash <- dash %>%
  mutate(
    # Datas
    DTOBITO = as.Date(DTOBITO),
    
    # Demográficos
    SEXO = factor(SEXO, levels = c("1", "2"), 
                  labels = c("Masculino", "Feminino")),
    RACACOR = factor(RACACOR, levels = c("1", "2", "3", "4", "5"), 
                     labels = c("Branca", "Preta", "Amarela", "Parda", "Indígena")),
    
    # Socioeconômicos
    ESTCIV = factor(ESTCIV, levels = c("1", "2", "3", "4", "5", "9"), 
                    labels = c("Solteiro", "Casado", "Viúvo", "Separado", "União estável", "Ignorado")),
    ESC = factor(ESC, 
                 levels = c("1", "2", "3", "4", "5", "9"), 
                 labels = c("Nenhuma", "1 a 3 anos", "4 a 7 anos", "8 a 11 anos", "12 anos ou mais", "Ignorado"),
                 ordered = TRUE),
    
    # Faixa etária
    FXETARIA = factor(FXETARIA, levels = 1:7, 
                      labels = c("0-4", "5-10", "11-20", "21-40", "41-60", "61-80", "81+"),
                      ordered = TRUE),
    
    # Localização e Causa
    LOCOCOR = factor(LOCOCOR, levels = c("1", "2", "3", "4", "5", "9"), 
                     labels = c("Hospital", "Outros estabelecimentos de saúde", "Domicílio", "Via pública", "Outros", "Ignorado")),
    Y = factor(Y, levels = c("0", "1"), 
               labels = c("Causa Básica", "Causa Associada"))
  )

# Criar a variável de Ano corretamente
dash <- dash %>%
  mutate(Ano = as.integer(year(DTOBITO))) %>%
  filter(!is.na(Ano) & Ano >= 2000 & Ano <= 2022)

# Agregar os dados por ano, região e tipo de causa
dados_serie_temporal <- dash %>%
  filter(!is.na(REGIAO), !is.na(Y)) %>%
  group_by(Ano, REGIAO, Y) %>%
  summarise(Total_Obitos = n(), .groups = 'drop')

# Criar um vetor de anos corretos
anos_corretos <- seq(2000, 2022, by = 1)
