# Supplementary material for: Web-Based Dashboard for Tracking Cryptococcosis-Related Deaths in Brazil (2000–2022)
Source: Trop Med Infect Dis. 2025 Oct 27;10(11):304. doi: 10.3390/tropicalmed10110304 (PMC12656273; doi:10.3390/tropicalmed10110304)
Supplement: Supplementary file 1 [file tropicalmed-10-00304-s001.zip › data/dash.xlsx]

## Sheet: Sheet1
DTOBITO	IDADE	SEXO	RACACOR	ESTCIV	ESC	OCUP	CODMUNRES	LOCOCOR	CAUSABAS	LINHAA	LINHAB	LINHAC	LINHAD	LINHAII	FXETARIA	Y	IDADE_ANOS	COD_UF	REGIAO
2002-08-10	429	2	1			0	1100155	1	B451	*J969	*B451				4	0	29	11	Norte
2005-07-06	464	1	2			1	1100205	1	B451	*J159	*R688	*A419	*B451		6	0	64	11	Norte
2006-02-09	444	1	4	9	3	7	110020	1	B451	*I509	*E889	*B451		*A309	5	0	44	11	Norte
2007-02-27	425	2	1	2	4	9	110170	1	B451	*R688	*A419	*J189	*B451		4	0	25	11	Norte
2007-03-30	446	1	3	2	1	9	110028	1	B451	*R092			*B451		5	0	46	11	Norte
2008-07-10	429	1	4	2		7	110030	1	B451	*B451	*A419	*J189		*E889	4	0	29	11	Norte
2001-01-15	408	2	4	1		1	1300086	1	B451	*R092	*B451				2	0	8	13	Norte
2002-05-06	439	1	1	2	4	6	1302603	1	B459	*R688	*D65X	*B459			4	0	39	13	Norte
2002-06-27	455	2	4	2		5	1302603	1	B459	*J969	*J984	*J180			5	0	55	13	Norte
2002-11-26	453	1	1	2	3	1	1302603	1	B451	*R688	*B451				5	0	53	13	Norte
2002-12-13	439	2	4	1	3	7	1302603	1	B451	*R688	*B451	*N058			4	0	39	13	Norte
2003-06-27	430	1	4	1	2	8	1302603	1	B451	*G936	*B451				4	0	30	13	Norte
2004-08-23	427	1	1	2		5	1302603	1	B459	*R092	*B459				4	0	27	13	Norte
2004-05-25	404	2	4	1	1	1	1301902	1	B459	*J960	*G049	*B459		*E46X	1	0	4	13	Norte
2004-06-07	443	2	4	2	4	1	1300607	1	B451	*G935	*G936	*B451			5	0	43	13	Norte
2005-12-15	438	1	1	2	3	5	1302603	1	B459	*R092	*G935	*G932	*B459	*D696	4	0	38	13	Norte
2005-12-18	433	1	4	1	4	4	1302603	1	B451	*J960	*B451	*B582	*D849		4	0	33	13	Norte
2006-05-29	306	1	4			1	130370	1	B451	*R092	*G932	*B451			1	0	0.5	13	Norte
2006-01-20	410	2		1	3	1	130260	1	B451	*R688	*B451				2	0	10	13	Norte
2006-08-13	422	1	4			1	130260	1	B451	*R688	*B451			*R64X	4	0	22	13	Norte
2007-01-27	448	1	4	1		6	130260	1	B451	*B451				*J189	5	0	48	13	Norte
2007-05-27	424	2	5	1	2	6	130260	1	B458		*J80X	*J969	*J690	*A419*B458	4	0	24	13	Norte
2007-06-12	438	2	1	2	5	1	130260	1	B451	*B451					4	0	38	13	Norte
2008-04-17	422	2	1	1	4	9	130340	1	B458		*B458			*O995*O828	4	0	22	13	Norte
2008-07-17	427	2	1	1	4	5	130260	1	B451	*G932	*B451				4	0	27	13	Norte
2009-07-28	419	2	4	1		9	130050	1	B451	*B451					3	0	19	13	Norte
2009-07-06	420	1	4	1	5	9	130060	1	B451	*G932	*B451			*J189	3	0	20	13	Norte
2009-09-30	428	1	1	1	5	7	130260	1	B451	*A419	*B451			*N179	4	0	28	13	Norte
2009-05-24	436	2	4	9	2	9	130300	1	B458	*G935	*G932	*B458			4	0	36	13	Norte
2010-03-08	447	1	4	1	3	7	130260	1	B451		*J960	*B451			5	0	47	13	Norte
2010-08-18	421	2	4	1	5	9	130260	1	B451	*R688	*J960	*G936	*B451		4	0	21	13	Norte
2003-10-29	406	1	1	1	1	1	1400100	1	B451						2	0	6	14	Norte
2000-02-24	425	1	1	1		0	1501402	1	B451	*B451					4	0	25	15	Norte
2000-04-17	444	1	4	2		1	1501402	1	B451	*G932	*B451				5	0	44	15	Norte
2000-05-16	457	2	4	2		6	1501402	1	B451	*B451					5	0	57	15	Norte
2000-07-05	441	2	1	2	2	6	1501709	1	B451	*J969	*G932	*B451		*J90X	5	0	41	15	Norte
2000-07-19	424	2	4	1		0	1501402	1	B451	*G932	*B451				4	0	24	15	Norte
2000-11-06	437	2	4	2		9	1501402	1	B459	*R092	*Y844	*B459	*A419		4	0	37	15	Norte
2001-04-10	437	1	4	2		6	1507904	1	B451	*R092			*B451		4	0	37	15	Norte
2001-04-30	426	1	2	1	3	9	1501402	1	B451	*J960	*B451				4	0	26	15	Norte
2001-07-14	433	1	4	1		5	1501402	1	B451	*E875	*N19X	*N179	*B451	*J189	4	0	33	15	Norte
2001-08-16	413	2	4	1		1	1503309	1	B451	*I490	*A419	*B451	*B451		3	0	13	15	Norte
2001-08-28	406	1				1	1505205	1	B451	*G932	*B451			*A419	2	0	6	15	Norte
2001-12-08	443	1	4	1	2	0	1500800	1	B451	*B451					5	0	43	15	Norte
2002-07-26	410	1	4	1	2	0	1505809	1	B451	*R068	*G932	*B451			2	0	10	15	Norte
2002-08-25	416	2	1	1	4	0	1501402	1	B459	*A419	*J960	*B459			3	0	16	15	Norte
2002-12-07	414	1	4	1	4	0	1505601	1	B451	*R688	*A419	*B451			3	0	14	15	Norte
2002-02-14	443	2	4	2	3	0	1508084	1	B451	*R688	*B451				5	0	43	15	Norte
2003-01-21	435	1	2	2	4	5	1501402	1	B451	*R688	*A419	*A419	*B451	*K729*K759	4	0	35	15	Norte
2003-02-28	444	2	4	1	1	0	1502939	1	B451	*R092		*B451			5	0	44	15	Norte
2003-06-14	415	1	1	1	3	0	1503309	1	B451	*I490	*A419	*B451		*J189*A86X	3	0	15	15	Norte
2003-07-04	410	2	1	1	3	0	1501402	1	B451	*G932	*B451				2	0	10	15	Norte
2003-10-01	450	2	4	2	3	0	1500800	1	B459	*J969	*I499	*B459			5	0	50	15	Norte
2003-11-10	423	2	4	1	3	3	1504422	1	B451	*R402	*B451	*A419			4	0	23	15	Norte
2004-03-22	407	1	4	1	2	0	1503309	1	B451	*G932	*B451				2	0	7	15	Norte
2004-05-20	422	1	4	1	3	9	1504208	1	B459	*R688	*B459				4	0	22	15	Norte
2004-08-21	460	2	4	2	3	0	1501402	1	B451	*A419	*J180	*B451	*M329	*E149*J960	5	0	60	15	Norte
2005-01-30	436	2	1	2	2	0	1504703	1	B451	*G932	*E878	*B451			4	0	36	15	Norte
2005-02-14	436	1	4	2	3	9	1501402	1	B459	*R688	*A419	*B459			4	0	36	15	Norte
2006-06-20	409	2	4	1	1	1	150680	1	B451	*J960	*R568			*B451	2	0	9	15	Norte
2006-05-10	404	2	4			1	150190	1	B451	*R688	*A419	*B451			1	0	4	15	Norte
2006-10-07	446	1				1	150130	1	B451	*B451					5	0	46	15	Norte
2006-06-30	431	2	1	1	4	2	150140	1	B451	*A419		*J189		*B451	4	0	31	15	Norte
2006-11-19	444	2	1	2		1	150442	1	B451	*R688		*B451	*J189	*E149	5	0	44	15	Norte
2006-09-08	428	2	4	2	2	9	150795	1	B451	*R688	*A419	*B451			4	0	28	15	Norte
2006-09-21	413	1	4	1	2	9	150510	1	B451	*A419	*J159	*B457	*B451	*E46X	3	0	13	15	Norte
2006-11-26	439	2	4	1	4	3	150510	1	B451	*B451					4	0	39	15	Norte
2006-11-30	415	1	4	1	3	9	150240	1	B451	*R570	*I499	*R568	*B451		3	0	15	15	Norte
2007-08-20	424	1	4	1	3	9	150140	1	B459	*R688	*B459				4	0	24	15	Norte
2007-09-07	433	1	4	1	4	1	150215	1	B459	*J960	*B459				4	0	33	15	Norte
2007-12-25	431	2	2	1	2	9	150140	1	B450	*R688	*R090	*B450		*J90X	4	0	31	15	Norte
2007-12-15	430	2	4	1	3	3	150810	1	B451	*R092	*J969	*B451			4	0	30	15	Norte
2007-09-15	450	2	4	3	3	6	150170	1	B451	*J969	*B451				5	0	50	15	Norte
2007-07-23	445	1	4	2	3	4	150160	1	B450	*R688	*R092	*J180	*B459		5	0	45	15	Norte
2007-05-30	442	1	4	2	3	6	150820	1	B451	*G932	*B451			*N19X*N390	5	0	42	15	Norte
2008-05-25	461	1	2	2	3	6	150540	1	B451	*R578	*B451				6	0	61	15	Norte
2008-06-06	410	2	4	1	2	9	150180	1	B451	*R048	*J960	*B451			2	0	10	15	Norte
2008-07-16	435	2	4	2	4	2	150140	1	B451	*J969	*B451				4	0	35	15	Norte
2008-07-17	444	2	4	1	3	5	150150	1	B451	*J960	*G932	*B451			5	0	44	15	Norte
2008-07-19	415	1	4	1	4	9	150140	1	B451	*R688	*B451				3	0	15	15	Norte
2008-07-29	416	2	4	1	3	9	150140	1	B451	*A419	*B451				3	0	16	15	Norte
2008-08-06	435	1	1	1	2	6	150715	1	B451	*J960	*G935	*B451			4	0	35	15	Norte
2008-09-07	456	1	1	2		3	150140	1	B451	*R688	*B451				5	0	56	15	Norte
2008-09-09	427	1	4	1	4	5	150420	1	B451	*B451				*J189	4	0	27	15	Norte
2008-10-07	421	2	4	1	3	9	150240	1	B451	*A419	*B451				4	0	21	15	Norte
2009-05-04	460	2	2	1	1	6	150020	1	B451	*A419	*J189			*B451*N390	5	0	60	15	Norte
2009-07-21	444	1	4	1	3	4	150140	1	B451	*J969	*B451				5	0	44	15	Norte
2009-08-22	426	1	4	1	2	3	150140	1	B451	*B451	*R402	*R090			4	0	26	15	Norte
2009-11-09	423	1	4	1	3	9	150140	1	B451	*A419		*B451			4	0	23	15	Norte
2009-03-20	425	2	4	1	4	3	150140	1	B459	*G049	*G932	*B459			4	0	25	15	Norte
2009-02-21	436	2	4	4	4	4	150442	1	B450	*A419	*J189	*B459			4	0	36	15	Norte
2009-10-30	450	1	4	2	3	7	150620	1	B451	*J969	*J984	*B451*B450		*N179	5	0	50	15	Norte
2010-01-16	413	2	1	1	3	9	150190	1	B451	*A419	*J960	*J159	*B451		3	0	13	15	Norte
2010-12-06	432	2	4	2	5	5	150140	1	B451	*J969	*B451				4	0	32	15	Norte
2007-08-29	458	2	4	1		1	160030	1	B451	*G932	*B451				5	0	58	16	Norte
2009-02-22	432	1	1	1	3	7	160030	1	B451	*R092	*B451				4	0	32	16	Norte
2010-05-30	401	1	5			1	160030	1	B450	*J960	*A415	*J188		*B459	1	0	1	16	Norte
2001-08-18	417	1	4	1	3	0	1713601	1	B451	*G932	*G936	*B451			3	0	17	17	Norte
2004-10-07	434	1	1	2	2	9	1721000	1	B451	*B451					4	0	34	17	Norte
2008-08-30	426	1	2	2	3	5	170210	1	B459	*J960	*B459				4	0	26	17	Norte
2009-12-19	444	1	4	9	3	1	171610	1	B450	*B451	*B450			*F172*I10	5	0	44	17	Norte
2010-05-31	440	1	4	1		6	171050	1	B450	*J690	*B450			*I422	4	0	40	17	Norte
2000-03-11	420	2	1	1	2	0	2100055	1	B451	*R99X	*B451				3	0	20	21	Nordeste
2000-04-30	431	1		1	3	9	2107506	1	B451	*J969	*B451	*A162			4	0	31	21	Nordeste
2001-12-25	435	2	4	2	5	1	2102358	1	B451	*J960	*B451*G030				4	0	35	21	Nordeste
2002-01-30	457	1		4	3	3	2107407	1	B457	*J969	*A419	*B457		*A162*A165	5	0	57	21	Nordeste
2003-12-31	433	1	4	1	1	6	2107902	1	B451	*R092	*J189	*B451			4	0	33	21	Nordeste
2003-11-22	433	2	1	2	3	0	2103109	1	B459	*J960	*A419	*B459			4	0	33	21	Nordeste
2004-03-21	473	2	1	3	5	0	2111300	1	B451	*J969	*I269	*B451		*M329	6	0	73	21	Nordeste
2004-01-25	464	1	4	2	4	3	2101004	1	B451	*R688	*B451			*J189*I678	6	0	64	21	Nordeste
2004-12-14	432	1	4		2	6	2102200	1	B451	*R092	*B451				4	0	32	21	Nordeste
2005-04-08	422	2	1	1	3	0	2105302	1	B451	*B451					4	0	22	21	Nordeste
2005-05-07	420	2	2	1		0	2108009	1	B451	*J960	*J984	*B451			3	0	20	21	Nordeste
2005-10-01	419	1	4	1	2	0	2107902	1	B451	*R092	*B451				3	0	19	21	Nordeste
2007-07-05	447	1	1	2	2	6	211180	1	B450	*B450					5	0	47	21	Nordeste
2007-01-14	424	2	2	1	3	9	210980	1	B457	*R688	*B457				4	0	24	21	Nordeste
2007-06-29	433	1	2	1	3	5	211120	1	B451	*J969	*J690	*B451			4	0	33	21	Nordeste
2008-03-25	420	2	4	1	4	6	210480	1	B451	*B451					3	0	20	21	Nordeste
2008-04-20	427	1	2	1	3	7	211220	1	B451	*J960	*J189			*B451	4	0	27	21	Nordeste
2008-04-24	449	2	1	2	3	5	210980	1	B451	*B451					5	0	49	21	Nordeste
2009-01-10	431	1	1	2	4	5	210160	1	B451	*J960	*B451				4	0	31	21	Nordeste
2010-07-18	434	2	1	2	2	9	210110	1	B451	*A419	*B451			*K739*N189	4	0	34	21	Nordeste
2000-10-11	412	2	4	1		0	2201507	1	B451	*R092	*R688	*B451			3	0	12	22	Nordeste
2002-02-11	451	1	4	5		6	2201903	1	B459	*J960	*J181*A419	*B459			5	0	51	22	Nordeste
2004-07-10	414	2	4	1	3	1	2205276	1	B451	*I499	*J969	*J988	*B451		3	0	14	22	Nordeste
2004-12-28	416	2	1	1	2	0	2209559	1	B451	*R092	*B451				3	0	16	22	Nordeste
2005-09-06	409	1	2			1	2201002	1	B450	*R092	*I509	*B451	*B450		2	0	9	22	Nordeste
2006-01-24	438	1	4	2	3	3	221100	1	B451	*J969	*G932	*B451		*I10X	4	0	38	22	Nordeste
2006-05-10	446	1		1		7	221100	1	B451	*R092	*J960	*B451			5	0	46	22	Nordeste
2007-07-20	431	1	4	2		7	220770	1	B451		*G938	*N179	*B451		4	0	31	22	Nordeste
2007-11-05	442	1	4	2	2	6	221100	1	B451	*B451				*M069	5	0	42	22	Nordeste
2008-08-10	433	2	2	3	2	1	221100	1	B459	*J969	*G932	*B459			4	0	33	22	Nordeste
2008-11-27	448	1		2		1	221100	1	B451	*B451				*E149*E142*I10X	5	0	48	22	Nordeste
2008-12-24	411	2	4	1	2	9	221060	1	B451	*R402	*B451				3	0	11	22	Nordeste
2008-12-24	467	1	4	2	1	6	220779	1	B451	*R092	*G932	*B451			6	0	67	22	Nordeste
2010-06-11	451	1	4	2	3	7	221100	1	B451	*J960	*G919	*B451			5	0	51	22	Nordeste
2002-06-21	420	2	1	1	3	1	2304251	1	B451	*B451					3	0	20	23	Nordeste
2002-01-22	437	2		1		0	2304400	1	B451	*R688	*A419	*J189	*B451		4	0	37	23	Nordeste
2002-10-05	445	1	1	2	3	9	2306405	1	B457	*R092	*B457	*J988	*Y831	*L89X	5	0	45	23	Nordeste
2003-09-10	463	1				8	2304400	1	B451	*R688			*B451		6	0	63	23	Nordeste
2003-11-28	441	1	4	1	2	1	2301208	1	B451	*R688	*B451			*A150	5	0	41	23	Nordeste
2003-11-12	426	1				1	2300200	1	B451	*B451				*J189	4	0	26	23	Nordeste
2004-10-13	412	1	1	1	2	0	2300200	1	B451	*J960	*J690	*B451		*E835	3	0	12	23	Nordeste
2005-04-22	409	1	4	1	2	0	2303709	1	B451	*R092	*A419	*B451		*G919	2	0	9	23	Nordeste
2006-01-10	478	2	4	2		1	230220	1	B451	*R688	*A419	*J189		*B451*G021	6	0	78	23	Nordeste
2006-07-16	435	1	1	1		1	231290	1	B451	*G039	*B451				4	0	35	23	Nordeste
2007-12-11	435	1	1	2		1	230280	1	B451	*R688	*G932	*B451			4	0	35	23	Nordeste
2007-10-03	444	2		2		4	230765	1	B451	*B451					5	0	44	23	Nordeste
2007-06-18	447	2	4	2		9	231170	1	B451	*B451					5	0	47	23	Nordeste
2007-01-20	408	1	4	1		1	231410	1	B451	*J960	*B451				2	0	8	23	Nordeste
2008-04-10	421	2	4	1	5	9	230640	1	B451	*R688	*A419	*J989*J80X	*B451		4	0	21	23	Nordeste
2010-05-06	438	2	1	1	5	5	230440	1	B451	*A419	*B451	*J988	*J969		4	0	38	23	Nordeste
2010-11-18	453	1	4	2		1	230526	1	B450	*R688	*A419	*B459			5	0	53	23	Nordeste
2010-11-22	443	2	1	1	5	1	230440	1	B457	*A419	*B457				5	0	43	23	Nordeste
2010-08-22	454	2	4	3	1	9	240260	1	B451	*A419	*J159	*B451			5	0	54	24	Nordeste
2003-05-04	415	2	1	1	3	0	2506301	1	B459	*R402	*G039	*B459		*R579*J969	3	0	15	25	Nordeste
2006-07-27	417	2	1	1	3	9	251160	1	B451	*J960	*J189	*A419	*B451	*E876	3	0	17	25	Nordeste
2009-02-20	452	1	4	2	2	6	251597	1	B451		*R092	*G932	*B451		5	0	52	25	Nordeste
2010-09-30	438	1	1	2	4	1	250750	1	B459	*B45X	*J690	*A419			4	0	38	25	Nordeste
2000-10-22	434	1	1	1		1	2611606	1	B451	*G932	*G911	*B451			4	0	34	26	Nordeste
2001-06-07	440	1	4	1		8	2609600	1	B451	*J969	*B451			*A162	4	0	40	26	Nordeste
2001-02-21	438	1				1	2603603	3	B450	*J969	*B450				4	0	38	26	Nordeste
2003-01-20	480	2	1	1		6	2608057	1	B457	*J969	*B457				6	0	80	26	Nordeste
2004-11-26	414	1	1	1	2	1	2610509	1	B451	*E46X	*D649	*E878	*B451		3	0	14	26	Nordeste
2004-02-10	431	2	1	9		0	2607901	1	B451	*J960	*G932	*G919	*B451		4	0	31	26	Nordeste
2005-01-21	443	1	4	2		3	2611606	1	B451	*R688	*A419	*B451			5	0	43	26	Nordeste
2005-01-21	447	1	4	2	3	9	2600054	1	B451	*N19X	*E86X	*B451		*D649	5	0	47	26	Nordeste
2006-01-09	447	2	1	1		9	261160	1	B451	*J969	*G935	*G919	*B451		5	0	47	26	Nordeste
2006-06-28	442	1	4	1		8	260290	1	B451	*G932	*B451				5	0	42	26	Nordeste
2006-09-25	442	1	4	1		5	261070	1	B451	*R688	*A419	*B451			5	0	42	26	Nordeste
2006-10-25	411	2	1	1	4	9	261450	1	B451			*N179	*B451		3	0	11	26	Nordeste
2008-06-05	428	2	4	1	3	5	260600	1	B451	*G932			*B451		4	0	28	26	Nordeste
2008-07-09	456	2	4	1		9	260960	1	B459	*R688	*B459				5	0	56	26	Nordeste
2009-01-23	430	2	1	1		9	260680	1	B451	*A419	*J969	*J988	*B451		4	0	30	26	Nordeste
2009-09-25	476	2		3	4	9	261160	1	B451	*J969	*A419	*B451			6	0	76	26	Nordeste
2010-05-30	442	1	4	2	4	5	260345	1	B451	*J960	*T179*W789		*B451	*R64X	5	0	42	26	Nordeste
2010-06-21	453	1	4	2	3	1	261450	1	B451	*J969	*J988	*B451			5	0	53	26	Nordeste
2004-12-05	433	2	4	2		0	2704302	1	B459	*R688	*B459	*E46X	*B370*D849	*A630	4	0	33	27	Nordeste
2007-08-28	428	2	4	2	4	1	270650	1	B451	*J189	*B451				4	0	28	27	Nordeste
2007-06-30	421	2	4	1	3	9	270140	1	B451	*B451					4	0	21	27	Nordeste
2010-08-14	443	1	4	2	2	9	270430	1	B451	*B451*G021					5	0	43	27	Nordeste
2001-06-11	459	2				1	2806800	1	B459	*G039	*B459				5	0	59	28	Nordeste
2002-03-18	465	1	4	2		1	2803906	1	B450	*K729	*K746	*B450			6	0	65	28	Nordeste
2006-05-11	440	1	1	2	3	6	280060	1	B451	*J969	*R401	*B451			4	0	40	28	Nordeste
2009-01-06	425	2	4	1		9	280067	1	B457	*J969	*J690	*B457		*D849*D589	4	0	25	28	Nordeste
2010-12-05	435	1		1	3	7	280330	1	B451	*A419	*B451				4	0	35	28	Nordeste
2001-02-08	435	1		1	3	1	2927408	1	B451	*B451					4	0	35	29	Nordeste
2001-05-08	408	2		1	2	0	2916856	1	B451	*J969	*B451			*I10X*D728	2	0	8	29	Nordeste
2001-09-16	429	2	4	1	2	0	2921005	1	B451	*B451					4	0	29	29	Nordeste
2001-09-23	428	1	4			1	2902708	1	B451	*B451					4	0	28	29	Nordeste
2001-12-05	464	1	4	9		1	2929909	1	B451	*R092	*B451				6	0	64	29	Nordeste
2001-12-27	436	1	1	3		4	2927408	1	B451	*B451					4	0	36	29	Nordeste
2002-04-26	428	1	4			9	2927408	1	B451	*B451					4	0	28	29	Nordeste
2002-02-13	417	1	4	1		0	2927408	1	B451	*B451					3	0	17	29	Nordeste
2002-07-06	436	1	4	1		0	2933307	1	B451	*B451	*R688				4	0	36	29	Nordeste
2002-08-04	437	2				1	2927408	1	B451	*B451					4	0	37	29	Nordeste
2002-09-17	433	2	4	3	2	0	2902500	1	B451	*J960	*J189	*B451			4	0	33	29	Nordeste
2004-12-13	432	2	1	1	3	0	2931350	1	B451	*R092	*R688	*B451			4	0	32	29	Nordeste
2004-03-15	433	1	2		5	5	2927408	1	B451	*R092	*B451				4	0	33	29	Nordeste
2004-02-17	444	1	4	2	2	4	2933307	1	B451		*B451	*K729	*K759		5	0	44	29	Nordeste
2005-04-15	409	2	4	1		0	2927408	1	B451	*B451					2	0	9	29	Nordeste
2005-10-09	468	1	4	9		1	2907558	1	B451	*R092	*R578	*B451		*N059*E870	6	0	68	29	Nordeste
2005-03-12	455	2	1	2	3	0	2919553	1	B451	*A419	*B451	*D619		*I330*N179	5	0	55	29	Nordeste
2005-08-14	452	1	4	2	3	0	2903201	1	B451	*J969	*J189	*B451*Y832			5	0	52	29	Nordeste
2006-09-13	416	1	2	1	3	9	292740	1	B451	*J969	*G932	*B451		*J988	3	0	16	29	Nordeste
2006-08-09	456	2	4	2		9	292740	1	B451		*B451				5	0	56	29	Nordeste
2006-11-30	446	1	4	2		1	290270	1	B451	*R402	*B451			*J960*J189	5	0	46	29	Nordeste
2007-10-12	437	1	4	2		3	293330	1	B451	*A419	*B451				4	0	37	29	Nordeste
2007-11-20	405	1	4			1	290270	1	B451	*J969	*B451				2	0	5	29	Nordeste
2007-01-11	419	2	4	9		1	292740	1	B451	*R092*J969	*G932	*B451			3	0	19	29	Nordeste
2007-02-20	420	1			2	9	292050	1	B451	*J969	*B451			*E889	3	0	20	29	Nordeste
2007-05-16	438	1	2	1	2	1	292740	1	B451	*B451					4	0	38	29	Nordeste
2007-03-31	456	1	1	9		1	293050	1	B451	*J969	*J980	*J690		*B451	5	0	56	29	Nordeste
2008-03-21	455	1	1	2	1	6	292370	1	B451	*B459	*B451				5	0	55	29	Nordeste
2008-03-24	436	2		1	4	1	293030	1	B451	*J969	*A419	*B451			4	0	36	29	Nordeste
2008-06-29	420	1	4	1		1	292740	1	B451	*R688	*B451			*J988	3	0	20	29	Nordeste
2008-07-14	472	2		9		1	293320	1	B451	*R688	*A419	*B451			6	0	72	29	Nordeste
2008-10-06	430	1	4		3	1	293070	1	B451	*R579	*G009	*B451		*N390*E46X	4	0	30	29	Nordeste
2009-06-04	457	1	1	4		1	290320	1	B451		*G919	*B451			5	0	57	29	Nordeste
2009-03-22	444	1				1	290600	1	B450	*A419	*J969	*B450			5	0	44	29	Nordeste
2009-10-15	410	2	5	1		1	292660	1	B451	*G039*B451					2	0	10	29	Nordeste
2010-04-07	452	1	2	1	1	1	290000	1	B451	*G932	*B451				5	0	52	29	Nordeste
2010-05-16	432	1	4	9	4	1	292720	1	B451	*B451					4	0	32	29	Nordeste
2010-02-21	414	2		1		1	291780	1	B459	*R579	*R048	*J988	*B459		3	0	14	29	Nordeste
2000-08-10	467	1		2		0	3101102	1	B451	*G932	*B451	*N189	*I10X		6	0	67	31	Sudeste
2001-04-14	451	2	1	2	4	9	3151305	1	B451	*R570	*A419	*J159	*B451		5	0	51	31	Sudeste
2002-03-19	451	1	2	1		1	3170206	1	B451	*R99X				*R402*B451	5	0	51	31	Sudeste
2002-07-29	459	2	1	3		9	3134202	1	B451	*B451					5	0	59	31	Sudeste
2002-04-10	463	1	1	4	5	6	3138401	1	B450	*J960	*J189	*B450*B451			6	0	63	31	Sudeste
2003-05-13	457	1	1	2	3	6	3134202	1	B451	*B451					5	0	57	31	Sudeste
2003-02-18	434	1	1	1	3	1	3106200	1	B451	*B451			*E149	*N189*N390	4	0	34	31	Sudeste
2003-05-04	443	2	1	1	4	1	3156809	1	B451	*G932	*G060	*G009	*B451		5	0	43	31	Sudeste
2003-02-10	434	1	1	2		1	3136702	1	B457	*A419	*J849	*B457			4	0	34	31	Sudeste
2003-06-26	477	1	1	2		0	3136702	1	B451	*J80X	*B451	*I516	*N179	*G629	6	0	77	31	Sudeste
2004-08-07	419	2	1	1	4	0	3115300	1	B451	*A419	*B451*J189	*K729	*B159	*N19X	3	0	19	31	Sudeste
2004-10-31	432	1	2	1	3	1	3171204	1	B451	*R578	*B451				4	0	32	31	Sudeste
2004-05-29	447	1	4	1	3	5	3106200	1	B451	*B451	*G919	*G09X	*E41X		5	0	47	31	Sudeste
2005-11-17	438	1	4	1	3	1	3106200	1	B451	*B451				*B370	4	0	38	31	Sudeste
2005-04-13	459	1	4	2	2	1	3106200	1	B451	*R688	*A419	*B451			5	0	59	31	Sudeste
2005-09-26	479	2	1	2	2	0	3106200	1	B451	*B451	*N179	*J189	*K746		6	0	79	31	Sudeste
2005-03-04	438	2	1	2		1	3147105	1	B451	*J969	*J690	*B451		*Y95X	4	0	38	31	Sudeste
2005-05-29	445	1		2	3	1	3122108	1	B451	*G932	*G936	*B451		*A309	5	0	45	31	Sudeste
2005-07-27	427	1	4	2	3	1	3154804	1	B451	*B451					4	0	27	31	Sudeste
2005-08-05	473	2	4	2	1	0	3106200	1	B451	*A419	*J189	*N179	*B451		6	0	73	31	Sudeste
2006-04-30	441	1	1	1	3	1	310620	1	B457	*R092	*R688	*B457			5	0	41	31	Sudeste
2006-03-22	475	2	2	1		1	313900	1	B450	*R688	*A419	*B450*B451		*E46X	6	0	75	31	Sudeste
2006-02-06	442	1	4	1	2	7	316960	1	B451	*R688	*T814	*L031		*Y832*B451	5	0	42	31	Sudeste
2006-05-29	474	1		2		1	313535	1	B451	*J189	*B451*G021				6	0	74	31	Sudeste
2006-08-25	433	1	4	2	3	1	315780	1	B451	*J690	*B451*G021	*B459			4	0	33	31	Sudeste
2006-11-19	443	2	1	2		1	317010	1	B451	*G932	*G936	*B451			5	0	43	31	Sudeste
2006-09-10	415	2	4	1		1	310690	1	B451	*R688	*B451			*J189*B029	3	0	15	31	Sudeste
2006-11-20	440	2	2	9	3	9	313670	1	B451	*J960	*A419	*J189	*B451		4	0	40	31	Sudeste
2007-09-28	448	1	4	2	5	1	314610	1	B451	*G932	*Y838	*A419	*B451		5	0	48	31	Sudeste
2007-11-13	441	2	1	1	5	6	317010	1	B451	*R688	*R100	*B451	*A419		5	0	41	31	Sudeste
2007-12-10	431	1	2	1		7	317020	1	B451	*G938	*B451				4	0	31	31	Sudeste
2007-12-20	435	1	4	1		1	313670	1	B451	*R092	*B451				4	0	35	31	Sudeste
2007-06-07	431	1	1	1	3	1	310020	1	B451	*R568	*B451				4	0	31	31	Sudeste
2007-03-09	458	2	4	2	3	9	310620	1	B451	*R688	*A419			*B451*N179	5	0	58	31	Sudeste
2007-06-20	431	1	4	1		6	311770	1	B451	*B451					4	0	31	31	Sudeste
2007-06-24	441	1	1	2	4	7	311730	1	B451	*R688	*A419	*J189		*B451	5	0	41	31	Sudeste
2008-01-10	437	2				1	312250	1	B451	*B451	*G039				4	0	37	31	Sudeste
2008-01-09	469	2	4	2	3	9	310620	1	B451	*B451				*N179	6	0	69	31	Sudeste
2008-03-27	471	2	4	1	3	9	310620	1	B458	*B458				*M069*K738	6	0	71	31	Sudeste
2008-04-06	454	1	1	2	4	3	317020	1	B451	*R092	*E878	*B451		*I10X*F102	5	0	54	31	Sudeste
2008-04-19	437	1	2	1		9	313670	1	B451	*R688	*A419	*J189	*B451		4	0	37	31	Sudeste
2008-05-05	432	2	4	1	3	5	317020	1	B451	*G936	*A419	*B451			4	0	32	31	Sudeste
2008-06-09	472	1	1	2		1	317020	1	B457	*A419	*J189	*B457			6	0	72	31	Sudeste
2008-07-25	430	1	4	1	3	7	314710	1	B451	*B451					4	0	30	31	Sudeste
2008-10-11	431	2	4	1	4	9	315780	1	B451	*B451					4	0	31	31	Sudeste
2008-11-25	461	2	1			9	310160	1	B451	*R570	*E876	*B451			6	0	61	31	Sudeste
2008-02-21	475	1	4	2		7	317010	1	B450	*R688	*A419	*J180		*B459	6	0	75	31	Sudeste
2008-12-08	441	1	1	1	3	1	311930	1	B451	*J81X	*G932	*G936	*B451		5	0	41	31	Sudeste
2009-10-13	450	1	1			1	310400	1	B451	*J969	*N189	*J189	*B451*G052	*D849	5	0	50	31	Sudeste
2009-10-22	472	1	1	2	3	7	310620	1	B451	*B451	*G935				6	0	72	31	Sudeste
2009-12-08	454	1	4	2	3	9	310620	1	B451	*A419	*G009	*B451		*N189*E46	5	0	54	31	Sudeste
2009-04-12	469	2	1	2		9	311330	1	B450		*R688	*A419	*B450		6	0	69	31	Sudeste
2009-02-16	467	1	4	1	4	6	315445	1	B451	*G919*Y839	*B451				6	0	67	31	Sudeste
2010-06-29	489	2	1	3		9	313670	1	B451	*R688		*N19X	*B451	*E149	7	0	89	31	Sudeste
2010-07-13	449	1	1	1		2	313820	1	B451	*B49X	*B451			*B582	5	0	49	31	Sudeste
2010-01-29	442	2	4	2		2	315480	1	B451	*M329	*B451				5	0	42	31	Sudeste
2010-01-09	454	1	1	2	4	3	314480	1	B451	*J690	*B451				5	0	54	31	Sudeste
2010-06-20	479	2	1	4	2	9	310620	1	B451	*B451				*E149*M329	6	0	79	31	Sudeste
2010-03-31	449	2	1	9	4	9	317010	1	B451	*B451				*A153	5	0	49	31	Sudeste
2010-04-30	430	2	2	1	2	9	310400	1	B450	*R688	*J960	*J188		*B450	4	0	30	31	Sudeste
2010-02-05	433	2	1	2	4	1	311787	1	B451	*R688	*A419	*B451			4	0	33	31	Sudeste
2010-07-19	438	1	4	4	3	9	311860	1	B457	*A419	*J189	*B457		*R54X	4	0	38	31	Sudeste
2010-07-10	483	1	1	3	2	9	317010	1	B450	*A419	*B450			*J189*E149	7	0	83	31	Sudeste
2010-08-29	435	1	2	1	3	2	310620	1	B451	*A419	*Y832			*B24X*B451	4	0	35	31	Sudeste
2010-03-07	429	2	1	1		9	313820	1	B451	*B451					4	0	29	31	Sudeste
2010-08-21	463	1	1	3		1	317020	1	B457	*A419	*J159	*B457		*Y830	6	0	63	31	Sudeste
2000-12-05	430	1	4	1	1	9	3201308	1	B451	*G932	*B451				4	0	30	32	Sudeste
2001-05-05	414	1	1	1		1	3203205	1	B451	*G932	*G936	*B451			3	0	14	32	Sudeste
2001-04-12	446	2		1		6	3205002	1	B451	*R092	*G936	*B451			5	0	46	32	Sudeste
2003-01-23	459	2	1	3	2	0	3205200	1	B459	*J969	*I64X	*B459	*Y838		5	0	59	32	Sudeste
2003-07-20	442	2				3	3201308	1	B451	*J969	*B451			*I499	5	0	42	32	Sudeste
2005-02-20	444	2		2	4	0	3202405	1	B451	*A419	*J984	*B451		*K752	5	0	44	32	Sudeste
2005-08-04	490	2	1	3	3	6	3205200	1	B459	*E274	*B459			*E119	7	0	90	32	Sudeste
2005-02-20	435	2	1	2		0	3204609	1	B451	*J80X	*A419	*B451			4	0	35	32	Sudeste
2006-05-15	423	1	1	1	2	6	320400	1	B451	*B451*G052					4	0	23	32	Sudeste
2006-09-26	432	1	1	1		6	320250	1	B457	*R688	*B49X	*B457		*K904*B948*E271	4	0	32	32	Sudeste
2007-09-20	460	1	1	3	2	1	320130	1	B451	*J81X	*B451				5	0	60	32	Sudeste
2007-01-20	449	2	1	2	5	1	320010	1	B451	*R688	*A419	*B451		*D619*M313	5	0	49	32	Sudeste
2009-12-17	479	1		3		9	320140	1	B450			*J90X	*B450	*J449	6	0	79	32	Sudeste
2009-09-07	475	1	1	2	2	8	320501	1	B458	*R688	*K746	*B458			6	0	75	32	Sudeste
2000-05-05	431	1	4	1	3	3	3304557	1	B451	*B451				*E86X*E86X	4	0	31	33	Sudeste
2000-05-18	463	1	4	2	3	9	3304557	1	B451	*B451					6	0	63	33	Sudeste
2000-10-09	476	2	4	3	1	0	3304557	1	B451	*B451	*I802	*E149	*R64X		6	0	76	33	Sudeste
2000-07-17	425	1	1	1	2	1	3304557	1	B451	*G932	*B451				4	0	25	33	Sudeste
2000-08-30	463	1	1	2	5	4	3304557	1	B451	*J969	*B451			*E149	6	0	63	33	Sudeste
2000-10-13	448	1	1	4		4	3304557	1	B451	*J960	*B451			*F102*E46X	5	0	48	33	Sudeste
2000-10-23	427	2	1	2	4	0	3303302	1	B451	*J969*N19X	*B451				4	0	27	33	Sudeste
2000-11-16	445	1	1	1		7	3304557	1	B451	*R578	*B451	*B451*B582			5	0	45	33	Sudeste
2000-09-20	442	1	4	1	3	9	3304557	1	B451	*R092	*B451				5	0	42	33	Sudeste
2000-06-10	449	1	4	2		8	3304904	1	B451	*J960	*B451				5	0	49	33	Sudeste
2000-04-16	448	1	4	1	3	9	3304557	1	B451	*R688	*A419	*B451			5	0	48	33	Sudeste
2000-12-17	458	2	1	4		0	3306008	1	B451	*R092	*B451	*A419		*N179	5	0	58	33	Sudeste
2000-12-16	442	1	4	2		0	3306008	1	B451	*B451	*R688				5	0	42	33	Sudeste
2001-05-23	431	1	2	2	3	6	3304557	1	B451	*J960	*G932	*B451			4	0	31	33	Sudeste
2001-06-06	450	1	1	2	1	9	3304557	1	B451	*B451				*A309	5	0	50	33	Sudeste
2001-02-13	427	1	2	1		9	3304557	1	B451	*B451	*B451*D849				4	0	27	33	Sudeste
2001-06-25	432	1	2	1	3	9	3304557	1	B451	*J960	*B451				4	0	32	33	Sudeste
2001-10-23	441	1	4	2	4	0	3304557	1	B451	*B451				*J180*K759	5	0	41	33	Sudeste
2001-01-06	432	2	4	2	3	5	3304557	1	B451	*G932	*B450	*B451	*B451		4	0	32	33	Sudeste
2001-05-17	413	2	4	1	3	0	3304557	1	B451	*G932	*B451			*E149	3	0	13	33	Sudeste
2001-05-26	423	2	1	1	3	4	3304557	1	B451	*J960	*A419	*B451			4	0	23	33	Sudeste
2001-06-10	450	2	2	2	3	0	3304557	1	B451	*B451					5	0	50	33	Sudeste
2001-08-29	307	1	1	1	1	1	3304557	1	B451	*R688	*A419	*B451*J189			1	0	0.583333	33	Sudeste
	429	2	4	1	3	0	3304557	1	B451	*A419	*G932	*B451		*D733*R162*L024*J81X	4	0	29	33	Sudeste
2001-08-20	445	2	1	2	4	5	3304904	1	B451	*R579	*G932	*B451	*B973		5	0	45	33	Sudeste
2001-07-07	436	1	1	2	4	0	3300456	1	B451	*B451					4	0	36	33	Sudeste
2002-04-10	436	1	2	2	5	9	3304557	1	B451	*B451					4	0	36	33	Sudeste
2002-04-30	472	2	2	2	3	0	3304904	1	B451	*R570	*I442	*B451			6	0	72	33	Sudeste
2002-06-20	466	1	1	2	4	9	3303302	1	B451	*R092	*B451				6	0	66	33	Sudeste
2002-08-10	432	1	4	1	1	9	3303302	2	B451	*A419	*B451				4	0	32	33	Sudeste
2002-06-20	417	1	1	1	3	0	3304557	1	B451	*R688	*B451	*D66X			3	0	17	33	Sudeste
2002-02-08	423	1	1	1		1	3305109	1	B451	*J969	*B451				4	0	23	33	Sudeste
2002-05-29	446	1	1	4	3	2	3304557	1	B451	*B451				*B450*B370	5	0	46	33	Sudeste
2002-10-17	443	2	1	4		5	3301702	1	B451	*N179	*A419	*J189	*B451		5	0	43	33	Sudeste
2002-10-22	451	2	4	2	2	0	3305109	1	B451	*J960	*B451	*K754			5	0	51	33	Sudeste
2002-07-06	426	1	1	1	2	5	3304557	1	B451	*B451				*G039	4	0	26	33	Sudeste
2002-06-28	430	1	4	2	2	9	3304557	1	B451	*B451	*I509	*J969	*R092	*G039	4	0	30	33	Sudeste
2002-02-18	449	1	4	1	5	3	3304557	1	B459	*R688	*B459				5	0	49	33	Sudeste
2003-07-13	453	2	4	1		0	3300407	1	B451	*B451					5	0	53	33	Sudeste
2003-07-30	456	1	4	1	4	5	3303500	1	B451	*J969	*B451			*A162	5	0	56	33	Sudeste
2003-07-14	427	2	1	1	3	0	3305109	1	B451	*B451	*J960				4	0	27	33	Sudeste
2003-11-25	421	2	1	1	5	0	3304557	1	B451	*A419	*B451	*K559			4	0	21	33	Sudeste
2003-04-18	477	1	1	2	3	9	3304557	2	B450	*R688	*A419	*B450	*J64X		6	0	77	33	Sudeste
2003-05-18	433	1	1	1	3	8	3304557	1	B451	*J960	*R688	*A419	*B451		4	0	33	33	Sudeste
2003-11-11	452	1	1	2	3	4	3301702	1	B451	*J81X	*G936	*B451	*E149		5	0	52	33	Sudeste
2003-08-21	435	1	4	1		3	3304904	1	B451	*B451					4	0	35	33	Sudeste
2003-10-11	478	1	1	2	3	8	3304904	1	B450	*J960	*B450	*J449			6	0	78	33	Sudeste
2003-03-26	434	1	2	1	3	5	3304557	1	B451	*R688	*B451				4	0	34	33	Sudeste
2003-07-31	438	1	4	2	2	9	3301702	1	B451	*J960	*E274		*B451		4	0	38	33	Sudeste
2003-12-15	416	1	4	1	3	9	3304557	1	B451	*B451					3	0	16	33	Sudeste
2004-06-22	437	1	4	1	2	5	3304904	1	B451	*R688	*A419	*J984	*B451		4	0	37	33	Sudeste
2004-02-12	462	1	1	2	5	9	3304557	1	B451	*R688	*A419	*B451		*I219	6	0	62	33	Sudeste
2004-09-21	475	1	1	2		6	3306156	1	B451	*R092	*J180	*B451			6	0	75	33	Sudeste
2004-09-17	432	2	1	1	3	5	3304557	1	B451	*J969	*B451	*D649			4	0	32	33	Sudeste
2004-10-09	455	1	1	1	5	0	3304557	1	B451	*J960	*B451				5	0	55	33	Sudeste
2004-01-11	474	1	1	2	3	3	3304904	1	B451	*R092	*R402	*F069	*B451		6	0	74	33	Sudeste
2004-12-21	423	1	2	1	4	3	3304557	1	B451	*R092	*B451				4	0	23	33	Sudeste
2004-08-16	423	1	1	1	3	5	3300100	1	B451	*B451					4	0	23	33	Sudeste
2004-07-24	462	1	1	2	2	9	3304557	1	B459	*R688	*A419		*B459		6	0	62	33	Sudeste
2005-02-19	418	1	4	1	3	0	3302502	1	B451	*B451					3	0	18	33	Sudeste
2005-07-24	455	1	1	2	4	9	3304904	2	B451			*G932	*B451	*B027	5	0	55	33	Sudeste
2005-06-29	427	1	2	1	2	0	3304557	1	B451	*B451					4	0	27	33	Sudeste
2005-08-26	449	2	4	1		5	3304557	1	B451	*B451	*A419	*R688			5	0	49	33	Sudeste
2005-01-16	422	1	1	1	4	0	3304557	1	B451		*A419	*B451			4	0	22	33	Sudeste
2005-02-22	436	1	1	1	4	5	3304557	1	B451	*B451					4	0	36	33	Sudeste
2005-03-08	424	1	4	1	4	4	3304557	1	B451	*B451					4	0	24	33	Sudeste
2005-10-24	440	2	4	2	3	0	3300456	1	B451	*J960	*B451				4	0	40	33	Sudeste
2005-12-21	451	2	4	1	3	0	3303203	1	B451	*R688	*K754	*B451			5	0	51	33	Sudeste
2005-04-04	436	1	1	2	3	5	3304557	1	B451	*B451					4	0	36	33	Sudeste
2005-09-06	435	2	1	1	5	0	3304557	1	B451	*G932	*B451				4	0	35	33	Sudeste
2005-09-25	466	2	1	2	4	0	3300456	1	B459	*B49X	*B459	*K746			6	0	66	33	Sudeste
2005-10-16	452	2	4	2		0	3304557	1	B451	*A419	*L031	*B451		*B182*K746	5	0	52	33	Sudeste
2005-11-25	417	1		1	3	0	3304557	1	B451	*R688	*A419	*B451		*R042	3	0	17	33	Sudeste
2005-05-25	435	1	1	2	3	9	3305109	1	B451	*B451					4	0	35	33	Sudeste
2006-04-05	438	1	1	1	4	7	330455	1	B451	*J960	*B451				4	0	38	33	Sudeste
2006-03-31	433	2	1	2	4	9	330350	1	B451	*G932	*B451				4	0	33	33	Sudeste
2006-05-09	469	2	2	3	3	1	330455	1	B451	*B451					6	0	69	33	Sudeste
2006-05-17	468	1	3	1	5	1	330330	1	B450	*T811	*Y834	*B450		*N189*M359*I10X	6	0	68	33	Sudeste
2006-08-10	431	1	1	1	1	5	330455	1	B451	*G932	*B451				4	0	31	33	Sudeste
2006-06-05	433	1	4	1	3	1	330320	1	B451	*R688	*A419	*B451			4	0	33	33	Sudeste
2006-07-21	433	1	1	4	5	1	330455	1	B451	*B451					4	0	33	33	Sudeste
2006-08-30	458	2	1	2	4	9	330455	1	B451		*B451*A419	*R688			5	0	58	33	Sudeste
2006-08-04	476	2	1	2	3	1	330455	1	B451	*R578	*B451				6	0	76	33	Sudeste
2007-09-23	429	1	1	1	4	1	330100	1	B451	*J960	*G049	*B451			4	0	29	33	Sudeste
2007-10-05	484	1	1	2		1	330455	1	B451	*R688	*A419		*B451	*M316	7	0	84	33	Sudeste
2007-01-30	434	1	4	1	2	9	330490	1	B451			*A419	*B451		4	0	34	33	Sudeste
2007-01-17	439	2	1	1	4	9	330414	1	B451	*J960	*J690	*G259*G936	*B451*B370		4	0	39	33	Sudeste
2007-03-29	452	1	1	2	3	9	330350	1	B451	*J969	*J988	*T179*W849	*B451	*Y830*N289	5	0	52	33	Sudeste
2007-05-30	438	2	1	3		9	330100	1	B451	*B451		*R64X		*D649	4	0	38	33	Sudeste
2007-03-23	436	2	2	1		1	330455	1	B451	*B451				*D648	4	0	36	33	Sudeste
2008-03-23	428	1	1	1	4	1	330630	1	B451	*R688	*B451				4	0	28	33	Sudeste
2008-05-13	225	2	4			1	330455	1	B459	*P968	*P369	*J189		*B459	1	0	0.0684463	33	Sudeste
2008-10-09	449	1	1	1	5	1	330455	1	B451	*B451					5	0	49	33	Sudeste
2008-10-24	431	2	4	1		9	330100	1	B459	*B459					4	0	31	33	Sudeste
2008-12-14	447	1	1	2		1	330260	1	B451	*J960	*E873	*B451			5	0	47	33	Sudeste
2008-09-07	454	1	2	2	3	1	330350	1	B451	*T811*T814	*J189*Y95X	*Y849*T819	*B451	*I10X	5	0	54	33	Sudeste
2009-10-27	452	1	1	2	4	1	330330	1	B457	*B457					5	0	52	33	Sudeste
2009-03-22	440	1	1	1	4	4	330455	1	B451	*B451					4	0	40	33	Sudeste
2009-04-10	457	1	1	2	4	1	330455	1	B451	*R688	*A419	*B451		*I10X	5	0	57	33	Sudeste
2009-06-24	455	2	1	2	4	1	330455	1	B450	*A419	*D65X	*B459		*D589	5	0	55	33	Sudeste
2009-08-16	454	1	1	2	3	1	330455	1	B458	*R688	*B458				5	0	54	33	Sudeste
2009-12-24	436	2	1	1	5	2	330455	1	B451	*G932	*B451				4	0	36	33	Sudeste
	444	1	1	1	3	9	330455	1	B458	*J969	*J189			*B458*N19	5	0	44	33	Sudeste
2009-12-24	431	1	1	1	5	1	330455	1	B451	*I219	*G936	*B451			4	0	31	33	Sudeste
2009-11-04	455	2	1	3	3	5	330510	1	B450	*A419	*B451	*B450			5	0	55	33	Sudeste
2010-01-28	424	1	4	1		9	330455	1	B450	*R048	*B450			*M321	4	0	24	33	Sudeste
2010-03-17	478	1	1	2	2	0	330455	1	B451	*J960	*B451			*I10X*I251	6	0	78	33	Sudeste
2010-05-17	434	2	4	1	3	9	330100	1	B459	*B459					4	0	34	33	Sudeste
2010-06-23	466	2	1	3	3	9	330420	1	B451	*R092	*R688	*B451			6	0	66	33	Sudeste
2010-07-24	432	1	4	1	5	1	330240	1	B451	*G049	*B451				4	0	32	33	Sudeste
2010-10-16	462	1	4	2	3	5	330455	1	B451	*J969	*B451			*I10X	6	0	62	33	Sudeste
2000-01-13	472	2	1	3	1	0	3550308	1	B451	*B451				*I10X	6	0	72	35	Sudeste
2000-02-25	427	1	1	1		8	3526902	1	B451	*R298	*B451				4	0	27	35	Sudeste
2000-02-10	441	1	4	2	4	5	3547809	1	B451	*B451					5	0	41	35	Sudeste
2000-04-10	430	2		1	4	3	3550308	1	B451	*J960	*A419	*J180	*B451		4	0	30	35	Sudeste
2000-04-07	429	1		1	5	4	3550308	1	B451	*R688	*B451			*R51X	4	0	29	35	Sudeste
2000-04-14	434	2	1	3		0	3506003	1	B451	*B451				*D849	4	0	34	35	Sudeste
2000-05-13	433	1	1	1	3	5	3550308	1	B451	*A419	*J690	*R402	*B451		4	0	33	35	Sudeste
2000-05-13	456	1	1	2	2	0	3539400	1	B451	*A419	*B451	*R402			5	0	56	35	Sudeste
2000-05-07	433	1	1	2		5	3551009	1	B451	*R402	*B451				4	0	33	35	Sudeste
2000-06-23	456	2	1	2	2	0	3513801	1	B451	*J960	*G932	*B451		*E119*I10X	5	0	56	35	Sudeste
2000-06-14	456	1	4	2	2	6	3515707	1	B451	*I499	*J984	*B451			5	0	56	35	Sudeste
2000-07-17	421	2	4	2	4	3	3505708	1	B451	*A419		*B451		*J180*N19X	4	0	21	35	Sudeste
2000-07-28	440	1	1	1	2	5	3550308	1	B451	*R688	*R402	*B451			4	0	40	35	Sudeste
2000-08-04	428	2	1	2		0	3552403	1	B459	*A419	*B459	*N189			4	0	28	35	Sudeste
2000-10-18	464	1	1	2		2	3502804	1	B451	*A419			*B451		6	0	64	35	Sudeste
2000-10-21	426	1	1	1	4	9	3529302	1	B451	*B451	*J189	*D849	*F192		4	0	26	35	Sudeste
2000-10-21	438	1	1	1		5	3552205	1	B451	*G932	*B451			*E86X	4	0	38	35	Sudeste
2000-11-08	432	1	1	1	4	4	3550308	1	B450	*A419	*B450			*B451	4	0	32	35	Sudeste
2000-12-12	458	1		2		8	3505708	1	B451	*G932	*B451				5	0	58	35	Sudeste
2000-12-14	409	1	1	1		1	3533908	1	B459	*R578	*G009	*B451	*B459		2	0	9	35	Sudeste
2001-02-27	433	1	1	1	4	0	3519071	1	B451	*B451	*E46X				4	0	33	35	Sudeste
2001-03-13	447	1	1	2	2	0	3536703	1	B451	*B451	*B973				5	0	47	35	Sudeste
2001-04-14	455	2	2	3	3	0	3526902	1	B451	*B451				*N189	5	0	55	35	Sudeste
2001-05-29	450	2	1	3	2	0	3550308	1	B451	*N19X*J969	*B451	*I678	*I10X		5	0	50	35	Sudeste
2001-05-20	446	1	4	1	4	8	3550308	1	B451	*R092	*G932	*B451			5	0	46	35	Sudeste
2001-06-19	468	1	1	2	3	8	3550308	1	B451	*J969	*J180		*B451		6	0	68	35	Sudeste
2001-06-09	460	2	4	1	2	0	3550308	1	B450	*J960	*B450				5	0	60	35	Sudeste
2001-06-30	453	1	4	2		9	3523107	1	B459	*R688	*A419	*B459		*I10X*N189	5	0	53	35	Sudeste
2001-07-13	456	1	1	2	1	0	3550308	1	B451	*J960	*J159	*B451		*I10X	5	0	56	35	Sudeste
2001-08-07	434	1	2	1		6	3534302	1	B451	*B451	*A169			*G919	4	0	34	35	Sudeste
2001-08-28	438	1	1	2	2	9	3536703	1	B451	*G931	*R092	*G936	*B451		4	0	38	35	Sudeste
2001-09-14	420	1	2	1		9	3510401	1	B451	*R092	*B451	*R64X			3	0	20	35	Sudeste
2001-09-23	449	2	1	2		0	3524303	1	B451	*B451	*R402	*R092			5	0	49	35	Sudeste
2001-09-26	427	2	1	1	4	0	3550308	1	B451	*G932	*B451				4	0	27	35	Sudeste
2001-09-30	455	1	1	2	5	8	3550308	1	B451	*G932	*B451				5	0	55	35	Sudeste
2001-10-27	422	2	1	1	2	0	3550308	1	B451	*B451	*J969				4	0	22	35	Sudeste
2001-10-31	462	2	1	2	2	7	3542206	1	B451	*R688	*A419		*B451		6	0	62	35	Sudeste
2001-10-23	479	1	1	4	1	0	3552106	3	B459	*J969	*J449	*B459	*I500		6	0	79	35	Sudeste
2001-11-13	440	2	4	1	5	1	3548807	1	B451	*R402	*B451			*J984	4	0	40	35	Sudeste
2001-11-05	450	2	4	2	3	0	3526803	1	B451	*R092	*J81X	*Y407*T367	*B451	*F102	5	0	50	35	Sudeste
2001-11-19	435	1	1	1	2	9	3548708	1	B451	*R092	*R688	*A419	*B451		4	0	35	35	Sudeste
2001-12-20	440	1	4	1	3	0	3550308	1	B451	*J960	*B451				4	0	40	35	Sudeste
2002-01-18	456	2	1	2		0	3543105	1	B451	*R570	*B451				5	0	56	35	Sudeste
2002-01-17	436	2		2		0	3530706	1	B451	*B451					4	0	36	35	Sudeste
2002-02-10	446	1	2	2	1	6	3503208	1	B451	*G936	*B451				5	0	46	35	Sudeste
2002-03-16	437	1	1	2		5	3503307	1	B451	*B451					4	0	37	35	Sudeste
2002-03-23	422	1	1	1		9	3509502	1	B451	*A419	*N19X	*B451		*G932	4	0	22	35	Sudeste
2002-02-24	463	2	1	3		0	3543402	1	B459	*A419	*B459			*K746	6	0	63	35	Sudeste
2002-04-10	465	1	1	2	3	0	3543907	1	B451	*J960	*B451				6	0	65	35	Sudeste
2002-05-30	424	2	1	1	2	0	3518800	1	B451	*A419	*B451	*M329		*N189	4	0	24	35	Sudeste
2002-05-16	430	1	4	2		9	3526803	1	B451	*R092	*G932	*B451		*D849	4	0	30	35	Sudeste
2002-05-14	438	1		1		9	3549904	1	B451	*B451					4	0	38	35	Sudeste
2002-06-10	467	2	1	3	2	0	3526704	1	B459	*R092	*R688	*A419	*B459		6	0	67	35	Sudeste
2002-06-16	443	1	1	1	4	1	3509700	1	B451	*R402	*G932	*B451			5	0	43	35	Sudeste
2002-07-12	451	1	1	3		6	3509502	1	B451	*G932	*B451			*I10X	5	0	51	35	Sudeste
2002-07-17	425	2	1	1		3	3534401	1	B451	*B451					4	0	25	35	Sudeste
2002-08-23	455	1	1	2	3	8	3550308	1	B459	*G039	*B451	*B459		*E149*I10X	5	0	55	35	Sudeste
2002-07-20	443	2	1	3	2	0	3511201	1	B451	*A419	*B451	*J180	*J960		5	0	43	35	Sudeste
2002-08-29	437	1	1	1		9	3556206	1	B451	*I499	*G932	*B451			4	0	37	35	Sudeste
2002-09-05	478	1	1	2		0	3550308	1	B451	*A419	*J180	*B451			6	0	78	35	Sudeste
2002-08-27	450	2	1	2	3	0	3550308	1	B451	*G936	*B451				5	0	50	35	Sudeste
2002-10-26	471	2	1	3	1	0	3515004	1	B451	*R092	*G932		*B451		6	0	71	35	Sudeste
2002-10-12	427	1	1	1		9	3506508	1	B451	*B451					4	0	27	35	Sudeste
2002-09-28	434	2	1	2		0	3506003	1	B451	*B451				*D849	4	0	34	35	Sudeste
2002-10-25	429	1	1	1		9	3530706	1	B451	*B451					4	0	29	35	Sudeste
2002-10-26	446	1	1	5	3	8	3553708	1	B451	*G932	*B451			*D849	5	0	46	35	Sudeste
2002-10-11	437	1	1	2	4	5	3554102	1	B451	*B451					4	0	37	35	Sudeste
2002-10-30	424	1		1		1	3526803	1	B451	*G009	*B451	*N179	*D65X		4	0	24	35	Sudeste
2002-12-16	458	1	1	2	2	8	3513405	1	B459	*R688	*A419	*J180	*B459		5	0	58	35	Sudeste
2002-12-07	460	2	2	2	1	0	3549805	1	B451	*J960	*J189	*B451			5	0	60	35	Sudeste
2003-01-12	437	1	4	2		8	3539202	1	B451	*R402	*B451				4	0	37	35	Sudeste
2003-01-04	436	1	1	2		9	3524303	1	B451	*B451					4	0	36	35	Sudeste
2003-02-16	468	2	2	3		0	3550308	1	B451	*A419	*B451	*G919		*J180*G419*I10X*R64X	6	0	68	35	Sudeste
2003-02-23	448	1	1	3		8	3506003	1	B451	*B451					5	0	48	35	Sudeste
2003-02-22	439	1	1	2	2	0	3549904	1	B451	*B451	*A419	*I498			4	0	39	35	Sudeste
2003-03-26	427	2	1	2		7	3550308	1	B451	*R578	*R402	*B451			4	0	27	35	Sudeste
2003-03-10	467	1	1	2	5	1	3550308	1	B451	*R688	*J960	*B451			6	0	67	35	Sudeste
2003-04-10	475	1	1	2		0	3517604	1	B451	*B451				*J189*I10X	6	0	75	35	Sudeste
2003-05-24	440	1	1	2	3	9	3513009	1	B451	*I499	*J960	*B451	*I10X		4	0	40	35	Sudeste
2003-06-21	462	1	1	1	4	5	3550308	1	B451	*A419	*J189	*B451		*N179*I500	6	0	62	35	Sudeste
2003-06-06	422	2	1	2	4	0	3550308	1	B459	*R688	*B459	*K746			4	0	22	35	Sudeste
2003-07-30	430	2	4	3		3	3551009	1	B451	*J960	*B451				4	0	30	35	Sudeste
2003-08-27	463	2	1	2	3	0	3529401	1	B450	*B451	*B450			*I10X*N390	6	0	63	35	Sudeste
2003-08-07	470	1	1	2	1	0	3522307	3	B459	*R092	*B459	*R630	*R64X	*R53X*F172	6	0	70	35	Sudeste
2003-07-30	429	1	1	1		0	3550308	1	B451	*G932	*B451			*Y830*N289*E149	4	0	29	35	Sudeste
2003-09-05	450	1	1	1		9	3554102	1	B451	*J969	*G932	*B451			5	0	50	35	Sudeste
2003-09-24	461	2	1	2	4	4	3505906	1	B451	*J969	*B451			*D591*D849	6	0	61	35	Sudeste
2003-09-26	447	1	1	2	3	9	3522505	1	B457	*R688	*R578	*B457			5	0	47	35	Sudeste
2003-08-16	455	2	1	1		5	3507605	1	B451	*J969	*B451*B452			*E876	5	0	55	35	Sudeste
2003-08-26	474	1	1	2		0	3550308	1	B451	*A419	*J180	*B451		*I10X*E149	6	0	74	35	Sudeste
2003-10-01	473	1	1	2	2	6	3549904	1	B451	*B451					6	0	73	35	Sudeste
2003-09-27	448	1	1	5	4	9	3502804	1	B451	*A419	*B451	*K746			5	0	48	35	Sudeste
2003-10-10	452	2	1	1	1	0	3518800	1	B451	*A419	*J189	*B451			5	0	52	35	Sudeste
2003-10-26	436	2	2	1	2	0	3550308	1	B450	*A419	*J180	*B450		*L031*B572	4	0	36	35	Sudeste
2003-11-11	449	1	1	4	4	4	3550308	1	B451	*R688	*B451	*K746			5	0	49	35	Sudeste
2003-01-11	452	2	1	4		0	3508504	1	B451	*A419	*J180	*B451			5	0	52	35	Sudeste
2003-12-22	435	1	2	1		9	3504107	1	B451	*A415	*J189	*B451		*B182*D849	4	0	35	35	Sudeste
2003-12-06	452	1	1	2	2	9	3550308	1	B451	*R092	*J960	*J180	*B451		5	0	52	35	Sudeste
2003-12-04	416	2	1	1	3	1	3518800	1	B451	*J969	*B451	*M329	*G931	*G823	3	0	16	35	Sudeste
2003-12-14	451	1	1	5		0	3525904	1	B451	*I269	*J852	*B451	*D803	*I252	5	0	51	35	Sudeste
2003-12-29	457	2	1	2	4	0	3550308	1	B451	*R688	*G932	*B451			5	0	57	35	Sudeste
2004-03-11	458	2	1	1	2	0	3513801	1	B451	*R688	*A419	*B451		*K746*B182	5	0	58	35	Sudeste
2004-03-09	465	2	1	1		0	3554003	1	B451	*J969	*J189	*G931	*B451		6	0	65	35	Sudeste
2004-01-06	454	2	1	1		0	3534807	1	B451	*G049	*B451				5	0	54	35	Sudeste
2004-01-06	462	2	1	3	3	0	3549805	1	B451	*B451				*J189	6	0	62	35	Sudeste
2004-01-19	429	2	1	2	5	1	3552601	1	B451	*J969	*J180	*B451			4	0	29	35	Sudeste
2004-03-23	453	2	1	2	3	0	3501608	1	B451	*B451					5	0	53	35	Sudeste
2004-03-28	441	1	1	2		2	3529401	1	B451	*J960	*A419	*J690	*B451	*D649	5	0	41	35	Sudeste
2004-04-22	443	2	1	4	3	0	3517505	1	B459	*A419	*J159	*G009	*B459		5	0	43	35	Sudeste
2004-06-07	459	1	1	2		9	3550308	1	B451	*A419	*J180	*B451			5	0	59	35	Sudeste
2004-06-20	433	1	2	9		9	3543402	1	B451	*B451					4	0	33	35	Sudeste
2004-06-12	453	1	1	2		3	3503208	1	B451	*J960	*A419	*B451	*N189	*E149	5	0	53	35	Sudeste
2004-06-04	464	2	1	2	4	0	3518800	1	B459	*R688	*A419		*B459	*E870*K311	6	0	64	35	Sudeste
2004-06-10	461	1	1	9		0	3548906	1	B451	*B451					6	0	61	35	Sudeste
2004-07-09	464	1	1	2	5	1	3525904	2	B451	*A419	*J969	*J180	*B451	*K922*I258	6	0	64	35	Sudeste
2004-08-21	446	2	2	9		1	3536703	1	B451	*J960	*N19X	*B451		*I10X*F102	5	0	46	35	Sudeste
2004-08-10	459	2	1	2	1	0	3550308	1	B451	*J969	*J180	*G932	*B451		5	0	59	35	Sudeste
2004-11-19	451	1	1	2	4	4	3505708	1	B451	*R688	*B451				5	0	51	35	Sudeste
2004-12-22	432	2	1	2	5	0	3523909	1	B451	*G936	*G932	*B451		*D849	4	0	32	35	Sudeste
2004-01-11	437	2	1	1	4	9	3518800	1	B451	*B451				*B690	4	0	37	35	Sudeste
2004-12-15	458	1	1	2	5	1	3550308	1	B459	*R688	*A419	*B459	*B171	*K922*K746*N19X*G934	5	0	58	35	Sudeste
2004-12-17	457	1	1	2	2	9	3523107	1	B451	*R688	*A419	*N390*N12X	*B451	*I694*N19X	5	0	57	35	Sudeste
2005-09-19	451	2	4	2		0	3509502	1	B459	*A419	*B459			*D571*B182	5	0	51	35	Sudeste
2005-09-22	430	2	1	1		0	3525904	1	B451	*R688	*A419	*B451		*G08X*B370	4	0	30	35	Sudeste
2005-09-16	437	2	1	1		6	3505609	1	B451	*B451	*B451				4	0	37	35	Sudeste
2005-08-25	445	1	1	2	2	9	3515608	1	B451	*A419	*J80X	*B451			5	0	45	35	Sudeste
2005-08-08	457	2	1	1	1	0	3520509	1	B451	*J960	*A419	*B451			5	0	57	35	Sudeste
2005-08-18	427	2	4	5	3	9	3518800	1	B451	*A419	*J180	*B451		*N179	4	0	27	35	Sudeste
2005-07-11	418	2	1	1	4	0	3547809	1	B451	*R688	*G932	*B451			3	0	18	35	Sudeste
2005-06-17	466	1	1	4	3	5	3534500	1	B451	*R402	*B451			*F410	6	0	66	35	Sudeste
2005-08-30	459	1	1	2		6	3543402	1	B451	*J189	*B451				5	0	59	35	Sudeste
2005-08-16	434	2	4	2	3	5	3550308	1	B451	*B451					4	0	34	35	Sudeste
2005-06-27	446	2	1	2	5	4	3524808	1	B451	*G936	*B451	*J189			5	0	46	35	Sudeste
2005-10-27	433	2	1	2	3	0	3532603	1	B457	*B457	*A419	*R688		*Y830*N289*E149	4	0	33	35	Sudeste
2005-10-26	430	1	1	1	2	0	3520509	1	B451	*B451	*G409			*J039	4	0	30	35	Sudeste
2005-10-24	446	1	1	1	2	0	3520509	1	B451	*B49X*B451					5	0	46	35	Sudeste
2005-01-21	420	1	4	1		9	3550308	1	B451	*A419	*N390	*B451		*G932*D849	3	0	20	35	Sudeste
2005-02-17	442	1	1	9		9	3503208	1	B451	*R092	*B451				5	0	42	35	Sudeste
2005-02-20	446	2	1	1		4	3516200	1	B451	*A419	*B451				5	0	46	35	Sudeste
	437	2	4	2	2	0	3519600	1	B451	*B451					4	0	37	35	Sudeste
2005-03-12	464	1	1	2	3	4	3543402	1	B451	*R092	*A419	*R688	*B451		6	0	64	35	Sudeste
2005-03-18	425	1	1	1		9	3550308	1	B450	*J80X	*R048	*A419	*B450	*K85X*N10X	4	0	25	35	Sudeste
2005-04-12	467	1	4	2		9	3526209	1	B451	*R688	*A419	*J180		*B451*N189	6	0	67	35	Sudeste
2005-05-11	435	1	4	2	3	8	3513504	1	B451	*R688	*A419	*B451			4	0	35	35	Sudeste
2005-06-18	429	1	1	1	4	3	3543907	1	B451	*B451					4	0	29	35	Sudeste
2005-10-31	451	1	4	4	4	0	3518800	1	B451	*R570	*G935	*B451		*F102*E46X	5	0	51	35	Sudeste
2005-11-20	422	2	1	1	4	0	3529302	1	B451	*A419	*J189			*B451	4	0	22	35	Sudeste
2005-12-28	458	2	1	2	5	0	r	1	B451	*A419	*J189			*N289*B451	5	0	58	r
2005-10-28	451	1	1	2	3	9	3529401	1	B451	*A419	*B451	*R402	*J984	*F172*F102	5	0	51	35	Sudeste
2005-11-11	443	2	1	1	5	0	3550308	1	B451	*A419	*J849	*B451			5	0	43	35	Sudeste
2005-12-28	439	1	4	2	3	4	3529005	2	B451	*B451					4	0	39	35	Sudeste
2006-01-12	443	2		2		1	350950	1	B459	*I499	*G049	*B459		*I10X*K920	5	0	43	35	Sudeste
2006-01-10	468	2	1	3		9	353950	1	B451	*E872*R092	*B451				6	0	68	35	Sudeste
2006-03-29	435	1	1	1		1	353390	1	B451	*I443	*J960		*B451		4	0	35	35	Sudeste
2006-04-09	457	1	1	2	2	1	351410	1	B451	*G935	*G936	*G049	*B451		5	0	57	35	Sudeste
2006-03-11	444	1	1	4		7	354160	1	B451	*B451					5	0	44	35	Sudeste
2006-03-16	438	2	1	3	4	9	352710	1	B451	*B451					4	0	38	35	Sudeste
2006-01-19	464	2	4	2	2	5	355280	1	B451	*J960	*A419	*J180	*B451	*E149*I10X	6	0	64	35	Sudeste
2006-04-10	435	1	1	2	4	7	355100	1	B451	*R092		*B451			4	0	35	35	Sudeste
2006-03-30	447	2	1	2		1	352440	1	B451	*R688	*D65X	*B451		*E149	5	0	47	35	Sudeste
2006-02-13	455	1	1	2		1	355700	1	B451	*J969	*J180	*B450	*B451		5	0	55	35	Sudeste
2006-04-15	452	1	4	4	4	8	355100	1	B451	*G932	*B451			*E878	5	0	52	35	Sudeste
2006-09-18	450	1	1			2	354390	1	B450	*B450					5	0	50	35	Sudeste
2006-06-09	431	1	1	2	2	5	350450	1	B451	*B451	*R64X				4	0	31	35	Sudeste
2006-06-27	451	1	1	4	3	9	354340	2	B450	*B450				*I119*K746*J439	5	0	51	35	Sudeste
2006-06-29	435	1	2	2		1	354990	1	B451	*G932	*B451			*A169	4	0	35	35	Sudeste
2006-10-22	448	1	1	2	3	1	352240	1	B451	*J969	*B451				5	0	48	35	Sudeste
2006-08-10	463	1	4	2		1	354340	3	B457	*I269	*J984	*B457			6	0	63	35	Sudeste
2006-08-25	449	1	1	2	3	7	354980	1	B451	*B451				*J189	5	0	49	35	Sudeste
2006-12-25	445	2	1	2	3	9	353140	1	B450	*J690	*B451	*B450		*I618	5	0	45	35	Sudeste
2006-11-18	471	2	1	3	4	9	353440	1	B457	*A419	*A419	*J159	*B457	*I509	6	0	71	35	Sudeste
2007-07-16	434	2	1	1	3	9	355030	1	B451	*G931		*B451*I776		*R220	4	0	34	35	Sudeste
2007-08-13	447	1	2	2	2	9	355030	1	B451	*I509	*I330	*G009	*B451		5	0	47	35	Sudeste
2007-08-25	442	1	1	4	3	7	351150	1	B451	*J960	*A419	*B451			5	0	42	35	Sudeste
2007-08-23	440	1	1	2		5	350600	1	B451	*B451					4	0	40	35	Sudeste
2007-10-23	439	1				1	353200	1	B451	*G932	*G936	*B451			4	0	39	35	Sudeste
2007-10-26	442	1	4	2	3	7	352900	1	B451	*I490	*G932	*B451		*I10X	5	0	42	35	Sudeste
2007-09-21	448	1	1	1	4	1	354980	1	B451	*A419	*J189	*B451			5	0	48	35	Sudeste
2007-11-06	461	2	1	2	2	9	355030	1	B451	*B451					6	0	61	35	Sudeste
2007-08-21	441	2	1	1	2	9	355590	1	B451	*B451					5	0	41	35	Sudeste
2007-01-15	429	1	1	2		1	354140	1	B451	*B451					4	0	29	35	Sudeste
2007-01-15	461	1	1	2	4	7	351880	1	B451	*R092	*E876	*B451		*I10X	6	0	61	35	Sudeste
2007-02-14	437	1	4	2		1	354140	1	B451	*J960	*R568	*B451			4	0	37	35	Sudeste
2007-01-26	442	1	4	1	4	7	353980	1	B451	*R568	*B451				5	0	42	35	Sudeste
2007-02-18	476	2		2		9	355030	1	B451	*A419	*G932	*B451		*N179	6	0	76	35	Sudeste
2007-03-10	460	1	1	2	3	7	355030	1	B451	*A419	*J690	*R402	*B451	*J960	5	0	60	35	Sudeste
2007-04-26	445	2	4	2	3	9	354340	1	B451	*J189	*G932	*G936	*B451		5	0	45	35	Sudeste
2008-01-23	436	2	4	2	2	9	353440	1	B459	*B459					4	0	36	35	Sudeste
2008-02-21	483	1	1	2	4	9	355030	1	B451	*R688	*A419	*J189	*B451	*I620*I709	7	0	83	35	Sudeste
2008-03-04	446	1	1	1		7	351880	1	B451	*T814	*Y848*J958	*G910	*B451	*K746*B182*N179	5	0	46	35	Sudeste
2008-03-28	433	1	4	1	5	1	354780	1	B451	*R940	*G919	*B451		*Y830*N189	4	0	33	35	Sudeste
2008-03-31	449	1		2	2	5	355030	1	B451	*A419	*J690	*B451		*F102	5	0	49	35	Sudeste
2008-04-30	437	1	1	2	5	2	355030	1	B451	*R688	*A419	*G919	*B451	*Y832*R940	4	0	37	35	Sudeste
2008-05-14	468	2	2	3	2	9	351880	1	B451	*A419	*B451			*I10X*E149	6	0	68	35	Sudeste
2008-05-15	464	2		3	3	9	350570	1	B451	*A419	*J80X	*N390	*B451	*E149*I10X	6	0	64	35	Sudeste
2008-05-25	462	1	2	2	3	7	355030	1	B450	*R688	*A419	*J180		*B450*D849	6	0	62	35	Sudeste
2008-05-26	438	1	1	2	3	5	351500	1	B451	*G936	*B451				4	0	38	35	Sudeste
2008-06-04	477	1	1	2	4	1	355030	1	B450	*J960	*J158	*B450		*D693*K290	6	0	77	35	Sudeste
2008-06-09	467	1	2	3		1	354990	1	B451	*B451					6	0	67	35	Sudeste
2008-07-10	419	2	1	1	4	1	355030	1	B451	*A419	*J159	*B451			3	0	19	35	Sudeste
2008-07-12	443	2	1	4		1	355500	1	B451	*B451					5	0	43	35	Sudeste
2008-07-31	463	1	1	2		1	355030	1	B451	*G932	*I639	*I219	*B451	*M069	6	0	63	35	Sudeste
2008-08-17	456	1	4	2		9	350330	1	B451	*B451					5	0	56	35	Sudeste
2008-08-29	443	1	1	2	3	1	350410	1	B451	*B451					5	0	43	35	Sudeste
2008-09-08	464	1	1	2		3	352590	1	B450	*R688	*A419	*J189		*B450*E149	6	0	64	35	Sudeste
2008-09-23	456	1	2		5	9	355030	1	B451	*B451				*F102*B789	5	0	56	35	Sudeste
2008-11-06	415	2	1	1	3	9	350275	1	B451	*A419	*J984		*B451		3	0	15	35	Sudeste
	479	2	1	3	3	9	354980	1	B451	*J969	*G932	*B451			6	0	79	35	Sudeste
2008-12-06	442	2	1	2		5	355030	1	B451	*A419	*B451				5	0	42	35	Sudeste
2008-12-25	433	2	1	1		3	352590	1	B451	*R578	*B451			*N179*J180	4	0	33	35	Sudeste
2008-12-30	468	1	1	2		9	355030	1	B451	*J181				*K760*B451	6	0	68	35	Sudeste
2009-05-12	474	1	2	2		9	350600	1	B451	*A419	*J189	*B451		*I739*K746	6	0	74	35	Sudeste
2009-10-24	459	2	1	3	3	9	350900	1	B450	*A419	*J189	*B459		*I10X*E149	5	0	59	35	Sudeste
2009-08-26	466	1	1	2		4	350950	1	B450	*A419	*J189			*I509*B459	6	0	66	35	Sudeste
2009-06-30	439	2	2	3	3	9	351660	1	B451	*R688	*G939			*B24X*B451	4	0	39	35	Sudeste
2009-10-31	478	2	1	3		1	351840	1	B451	*G932	*G919		*B451	*Y838*S720	6	0	78	35	Sudeste
2009-11-12	456	2	1	2	3	1	351880	1	B450	*J960	*A419	*B459			5	0	56	35	Sudeste
2009-12-11	470	1	4	2	3	1	352050	2	B450	*J189	*B450	*R688			6	0	70	35	Sudeste
2009-08-17	466	2	1	2		9	352500	1	B451	*R688		*A419		*B451	6	0	66	35	Sudeste
2009-08-12	461	1	1	2		1	352590	1	B458	*R688	*A419	*J180	*B458	*I10X*E148	6	0	61	35	Sudeste
2009-07-22	450	1	1	4	3	1	352730	1	B458	*B458					5	0	50	35	Sudeste
2009-05-06	464	1	1	2		9	352730	1	B451	*A419	*J189			*B451*K729	6	0	64	35	Sudeste
2009-07-29	427	1	1	1	3	7	352900	1	B457	*B451	*B457				4	0	27	35	Sudeste
2009-04-18	425	2	1	1	4	1	354780	1	B451	*R688	*A419	*A419	*B451		4	0	25	35	Sudeste
2009-08-23	437	1	1	1	4	9	354980	1	B457	*A419	*J189	*B457		*B451*N179	4	0	37	35	Sudeste
2009-12-26	425	1	1	2		5	354990	1	B451	*B451					4	0	25	35	Sudeste
2009-07-06	435	2	1	2	3	9	355030	1	B450		*A419	*J159	*B450	*G919*G049	4	0	35	35	Sudeste
2009-04-21	461	2	1	3	4	7	355030	1	B450	*A419	*J189	*B451	*B450		6	0	61	35	Sudeste
2009-07-30	453	1	4	2	4	4	355030	1	B451	*A419	*B451				5	0	53	35	Sudeste
2009-06-05	458	1	1	2	2	7	355030	1	B451	*I500		*A419	*J180	*B451*N179*J960*J80X	5	0	58	35	Sudeste
2009-01-05	468	1	1	2	5	2	355030	1	B450	*R688	*A419	*B450		*N189	6	0	68	35	Sudeste
2009-08-25	437	1	4	1	3	5	355030	1	B451	*A419	*J189	*B451	*B459	*I10X*N189	4	0	37	35	Sudeste
2009-06-24	453	1	3	2		1	355450	1	B458	*B458					5	0	53	35	Sudeste
2009-07-10	445	1	1	1	3	8	355710	1	B451	*G932	*B451			*I498	5	0	45	35	Sudeste
2010-03-26	428	1	1	2	5	7	353440	1	B451	*A419	*B451				4	0	28	35	Sudeste
2010-02-10	434	2	4	3	3	1	352220	1	B451	*A419	*B451				4	0	34	35	Sudeste
2010-01-13	477	1	1	1		6	351060	1	B451	*B451				*I10X	6	0	77	35	Sudeste
2010-04-14	444	2	1	1	4	9	352280	1	B451	*G049	*B451				5	0	44	35	Sudeste
2010-05-12	424	2	1	1		1	350050	1	B451	*B451*G009	*B459			*G919	4	0	24	35	Sudeste
2010-01-08	461	1		1	3	7	355030	1	B451	*G932	*B451			*K729	6	0	61	35	Sudeste
2010-03-20	421	1	4	1	4	9	355030	1	B457	*R688	*A419	*J180		*B457*B451*B370	4	0	21	35	Sudeste
2010-07-29	425	1	4	2	4	1	350370	1	B451	*A419	*J690	*R402	*B451		4	0	25	35	Sudeste
2010-07-30	429	1	4	1	4	1	351880	1	B451	*R568	*G002	*B451			4	0	29	35	Sudeste
2010-07-06	436	2	4	1	3	1	351380	1	B451	*G98X		*A419	*B451		4	0	36	35	Sudeste
2010-06-16	471	1	1	2	5	7	352590	1	B450	*A419	*J189	*B450		*N189*E149	6	0	71	35	Sudeste
2010-08-30	449	1	2	2	2	5	350950	1	B451	*I499	*A419	*B451			5	0	49	35	Sudeste
2010-08-18	427	2	1	1	5	1	355210	1	B451	*I499	*A419	*B451		*G408	4	0	27	35	Sudeste
2010-08-10	459	1	1	2		1	351870	1	B451	*A419	*N390	*B451		*B182*K746*N179	5	0	59	35	Sudeste
2010-07-28	439	1	1	2	3	5	355030	1	B451	*J969	*G932	*B451			4	0	39	35	Sudeste
2010-08-14	433	1	4	1		5	355250	1	B450	*A419	*B451	*B450		*E870*I498*F102*F172	4	0	33	35	Sudeste
2010-10-07	444	2	4	1	4	3	350570	1	B451	*B451	*G932	*G936			5	0	44	35	Sudeste
2010-09-28	455	1	1	4	3	7	352900	1	B451	*A419	*B451			*D696	5	0	55	35	Sudeste
2010-11-16	464	2	1	2	4	2	350760	1	B451	*R688	*A419	*J189		*K922*B451	6	0	64	35	Sudeste
2010-10-09	438	1	4	4		7	355280	1	B451	*R940	*B451				4	0	38	35	Sudeste
2000-07-21	433	1	1	2		9	4125506	1	B451	*B451	*R570				4	0	33	41	Sul
2000-06-06	428	1	1	2		3	4107652	1	B451	*R688*A419	*B451	*J180			4	0	28	41	Sul
2000-08-30	451	1	1	2	3	9	4125506	1	B459	*R092	*B459				5	0	51	41	Sul
2000-09-09	454	1	1	4	3	4	4115200	1	B451	*G932	*B451				5	0	54	41	Sul
2000-06-09	433	2	1	2	3	0	4118204	1	B451	*B451					4	0	33	41	Sul
2000-03-18	472	1	4	2	3	1	4128500	1	B459	*A419	*J180	*B459	*J449		6	0	72	41	Sul
2000-08-08	443	2	1	2	4	0	4106902	1	B451	*G932	*G935	*A419	*B451		5	0	43	41	Sul
2000-12-27	448	1	1	1	2	6	4102406	1	B451	*J969	*B451	*A309			5	0	48	41	Sul
2001-01-12	466	2	1	2	3	0	4106902	1	B459	*B459	*N179	*J180			6	0	66	41	Sul
2001-10-04	454	1	1	3	3	4	4108304	1	B451	*A419	*B451				5	0	54	41	Sul
2001-03-17	439	1	1	2	3	5	4119905	1	B459	*R092	*R568	*B459	*A319	*B399	4	0	39	41	Sul
2002-03-07	428	1	1	1	2	1	4118204	1	B451	*G932	*B451				4	0	28	41	Sul
2002-08-06	474	1	1	2	1	0	4108304	1	B451	*J969	*J189	*B451			6	0	74	41	Sul
2002-05-21	450	1	1	1	3	4	4106902	1	B451	*R092	*A419	*B450	*B451		5	0	50	41	Sul
2002-12-23	447	2	4	2	3	0	4113700	1	B451	*R688	*B451			*K746*N179	5	0	47	41	Sul
2002-03-25	439	1	2	2	2	7	4106506	1	B459	*I639	*B459		*B459	*R64X*F102*F172*A153	4	0	39	41	Sul
2002-04-12	431	2	1	2	2	0	4104808	1	B451	*I679	*R579	*R402	*B451		4	0	31	41	Sul
2002-01-13	456	1	4	2	3	9	4127304	1	B451	*G932	*B451				5	0	56	41	Sul
2003-08-16	444	2	2	2		5	4105805	1	B451	*A419	*B451				5	0	44	41	Sul
2003-12-17	457	1	4	2	4	5	4103701	1	B451	*A419	*J690	*B451		*K920	5	0	57	41	Sul
2003-10-03	426	1	1	2		9	4106605	1	B451	*G932	*B451			*J189	4	0	26	41	Sul
2004-03-04	446	2	1	2	2	1	4111308	1	B451	*B451	*N179				5	0	46	41	Sul
2004-05-10	434	2	1	9		6	4127601	1	B457	*G039	*B457	*A178	*R092		4	0	34	41	Sul
2004-05-30	429	1	4	1		9	4126256	1	B451	*R688	*B451				4	0	29	41	Sul
2004-03-21	464	1	1	2	3	9	4125506	1	B451	*R688	*A419	*J189	*B451		6	0	64	41	Sul
2004-04-07	451	2	1	2	2	0	4106407	1	B451	*B451	*E149				5	0	51	41	Sul
2005-12-18	434	1	1	4	4	0	4128203	1	B451	*I269	*B451			*N300*I709	4	0	34	41	Sul
2005-11-10	441	2	1	2	3	0	4105300	1	B450	*J960	*B450				5	0	41	41	Sul
2005-07-04	430	2	4	2	3	0	4105300	1	B451	*A419	*B451			*N189*Z944	4	0	30	41	Sul
2005-10-17	451	1	1	3	2	9	4106902	1	B451	*K720	*K712	*B451			5	0	51	41	Sul
2005-12-18	457	2	1	2	3	0	4106902	1	B451	*K729	*N258	*B451		*K743	5	0	57	41	Sul
2006-06-13	428	1	1	1	3	6	411840	1	B451	*G932	*B451				4	0	28	41	Sul
2006-01-04	437	1	4	1	5	2	410690	1	B451	*B451					4	0	37	41	Sul
2006-04-20	444	2	2	1	3	9	410690	1	B451	*B451				*A309*N179	5	0	44	41	Sul
2006-09-17	449	1	1	2	4	9	411990	1	B459	*B459					5	0	49	41	Sul
2006-01-31	451	1	1	1		7	410690	1	B451	*K746*B451	*A419		*I469		5	0	51	41	Sul
2007-10-04	476	1	1	2	3	9	410690	1	B451	*A419	*B451			*F172	6	0	76	41	Sul
2007-11-04	430	1	1	1	3	5	411370	1	B451	*R688	*A419	*B457	*B451	*H472*H919	4	0	30	41	Sul
2007-11-26	430	2	4	2	2	5	410690	2	B450		*B450				4	0	30	41	Sul
2007-04-20	420	2	1	1	2	9	410200	1	B451	*B451					3	0	20	41	Sul
2007-05-17	459	1	1	2	3	9	410150	1	B451	*R688	*A419	*J189		*G008*B451*D619	5	0	59	41	Sul
2007-06-04	420	1	2	5	4	1	410670	1	B451	*B451					3	0	20	41	Sul
2008-02-08	455	2	1	3	3	9	412070	1	B451	*A419	*B451				5	0	55	41	Sul
2008-02-27	443	1	1	4		2	410490	1	B451	*A419	*N19X*K729	*J189	*B451		5	0	43	41	Sul
2008-04-20	467	2	1	3	1	9	410150	1	B459	*J969	*B459				6	0	67	41	Sul
2008-07-21	446	1		9		9	410690	1	B451	*B451					5	0	46	41	Sul
2008-09-13	437	2	1	1	2	9	411915	1	B451	*A419	*J150		*B451	*F209*E86X	4	0	37	41	Sul
2008-09-16	469	2	1	2	3	9	410690	1	B451	*B451	*A419	*R688			6	0	69	41	Sul
2008-09-23	468	1	1	2	3	9	411370	1	B451	*B451	*A419	*J180			6	0	68	41	Sul
2008-10-21	472	1	1	2		9	410120	1	B451	*B451				*I10X	6	0	72	41	Sul
2008-12-04	436	1	1	2	4	7	410550	1	B458	*R688	*T814	*G061*Y838	*B458	*B909	4	0	36	41	Sul
2009-10-23	453	1	1	2	3	5	410690	1	B451	*G932	*G936	*B451			5	0	53	41	Sul
2009-01-24	440	2	4	2	4	3	410830	2	B457	*J960	*B457				4	0	40	41	Sul
2009-06-18	446	2	1	2	2	9	410940	1	B451	*G932	*B451				5	0	46	41	Sul
2009-06-29	473	1	1	2	3	9	411290	1	B451	*R092	*A419	*B451		*R54X	6	0	73	41	Sul
2009-01-06	460	2	1	2	3	5	411370	1	B451	*A419	*J189	*B451			5	0	60	41	Sul
2009-05-30	440	1	1	2	4	1	411370	1	B451	*I638	*B451			*I778	4	0	40	41	Sul
2009-03-14	434	1	1	2	2	7	411580	1	B451	*R092	*Y833	*G936	*B451		4	0	34	41	Sul
2010-03-22	471	2	1	3	2	1	412660	1	B451	*R402	*B451				6	0	71	41	Sul
2000-01-06	424	1	1	2	3	1	4203204	1	B451	*B451					4	0	24	42	Sul
2000-04-06	447	1	1	2	2	8	4208906	1	B451	*R092	*G936		*B451		5	0	47	42	Sul
2000-04-20	435	2	1	1	1	5	4216602	1	B451	*G931	*B451				4	0	35	42	Sul
2000-07-25	424	1	1	1	2	9	4207502	1	B451	*B451	*J969				4	0	24	42	Sul
2001-09-23	458	2	1	2		0	4202404	1	B451	*R092	*B451				5	0	58	42	Sul
2001-10-04	451	1	2	2		0	4216602	1	B451	*B451	*G932	*R402	*R578	*K746*B169	5	0	51	42	Sul
2002-02-25	467	1	1	2	2	0	4204608	1	B451	*R092		*R688	*B451		6	0	67	42	Sul
2002-11-22	436	1	1	1	3	0	4208203	1	B451	*R688	*A419	*B451			4	0	36	42	Sul
2003-05-30	442	2	1	4	3	5	4216602	1	B451	*B451					5	0	42	42	Sul
2004-06-29	447	2	1	1	5	1	4210100	1	B451	*G934	*B451	*I776	*E242		5	0	47	42	Sul
2004-11-25	423	1	1	1	2	3	4209409	1	B451	*B451					4	0	23	42	Sul
2005-09-22	440	1	1	9	3	7	4216602	1	B451	*B451					4	0	40	42	Sul
2005-10-09	454	1	1	2	2	6	4211009	1	B451	*B451					5	0	54	42	Sul
2005-11-17	429	1	1	2		4	4205407	1	B451	*B451					4	0	29	42	Sul
2005-11-17	442	1	1	2	3	8	4206504	1	B451	*B451	*E149			*N179	5	0	42	42	Sul
2006-01-08	449	1		4		7	420910	1	B451	*B451				*R64X	5	0	49	42	Sul
2006-06-05	429	1		1		9	420240	1	B451	*R092	*G932	*B451			4	0	29	42	Sul
2006-04-04	448	2	1	2	2	1	421220	1	B451	*R092	*G932	*B451			5	0	48	42	Sul
2007-10-19	429	1	1	1	3	7	420590	1	B451	*J969	*A419	*B451			4	0	29	42	Sul
2007-03-24	450	1	4	2	2	2	420890	1	B450	*A419	*B450				5	0	50	42	Sul
2007-05-14	435	1	1	4	4	5	420460	1	B451	*B451				*R64X	4	0	35	42	Sul
2007-04-24	427	1	2	1	4	7	421660	1	B451	*B451					4	0	27	42	Sul
2007-03-12	454	1	1	2	4	7	420820	1	B458	*R99X	*B451	*B458			5	0	54	42	Sul
2007-04-10	472	1	1	3	2	5	420320	1	B459	*B459					6	0	72	42	Sul
2008-06-04	431	2	4	9	3	6	420710	1	B451	*B451					4	0	31	42	Sul
2008-06-09	456	1	1	2	4	1	420200	1	B459	*J189	*J690	*G932	*B459	*N19X	5	0	56	42	Sul
2009-11-19	443	2	1	2		1	420020	1	B450	*B450				*B459	5	0	43	42	Sul
2009-11-15	470	2	1	4		9	420210	1	B451	*B451				*E149*I10	6	0	70	42	Sul
2009-12-10	433	1	1	1	2	7	420290	1	B457	*A419	*B451	*B457			4	0	33	42	Sul
2009-01-10	429	1	1	2		4	420600	2	B457	*B457					4	0	29	42	Sul
2009-10-11	437	1	1	2	4	9	420910	1	B451	*A419	*J189			*D849*B451	4	0	37	42	Sul
2009-05-23	443	1	1	9	3	1	421010	1	B451	*G932	*B451	*G039			5	0	43	42	Sul
2010-06-12	449	1	1	2	2	7	420910	1	B451	*B451					5	0	49	42	Sul
2010-09-14	462	2	1	2	2	9	421440	1	B451	*B451					6	0	62	42	Sul
2010-01-13	434	2	1	1	2	9	420910	1	B451	*A419	*B451				4	0	34	42	Sul
2010-01-07	477	1	1	3	4	6	420830	1	B450	*J449	*B450			*I509	6	0	77	42	Sul
2010-08-20	444	2	1	1	2	9	421700	1	B451	*J969	*B451			*M069	5	0	44	42	Sul
2010-07-16	425	2	1	1	4	5	420545	1	B451	*B451					4	0	25	42	Sul
2010-10-28	434	1	1	2		3	420590	1	B459	*R092	*G932	*B459			4	0	34	42	Sul
2000-03-14	463	1	1	2		1	4309209	1	B459	*B451	*B459			*F172*F102	6	0	63	43	Sul
2000-12-27	430	1	1	1		6	4300646	1	B451	*R092	*B451				4	0	30	43	Sul
2000-01-17	467	1	1	2	2	8	4314902	1	B450	*B450	*D471				6	0	67	43	Sul
2000-05-15	436	1	1	1		9	4314902	1	B451	*J988	*E46X	*B451			4	0	36	43	Sul
2001-02-14	438	1	1	2		8	4307708	1	B451	*B451					4	0	38	43	Sul
2001-11-15	440	1	1	2		9	4318705	1	B451	*N179	*A419	*B451		*K746	4	0	40	43	Sul
2001-12-29	442	1	1	1		5	4300604	1	B451	*G931	*B451	*R72X		*I48X	5	0	42	43	Sul
2001-06-29	442	1	5	1		9	4321402	1	B451	*R092	*G919	*B451		*K729	5	0	42	43	Sul
2001-10-29	457	1	1	2		4	4305108	1	B451	*A419	*J690	*B451		*N189*E149	5	0	57	43	Sul
2001-01-16	437	1	2	1		1	4314902	1	B450	*R688	*B450	*A190	*E43X	*F102	4	0	37	43	Sul
2002-01-30	441	2	1	2	3	3	4322400	1	B451	*B451					5	0	41	43	Sul
2002-09-30	442	1	1	1	4	3	4322400	1	B451	*B451					5	0	42	43	Sul
2002-07-11	422	2	1	2	4	0	4320107	1	B451	*B451					4	0	22	43	Sul
2002-07-13	436	2	1	1	3	0	4310603	1	B451	*B451					4	0	36	43	Sul
2002-04-27	444	1	2	1		1	4314407	1	B459	*G048	*B459				5	0	44	43	Sul
2002-04-08	453	1	1	3	2	6	4315602	1	B451	*J969	*J189	*B451			5	0	53	43	Sul
2002-12-30	447	1	2	2	2	9	4323002	1	B450	*G935	*B451	*B450			5	0	47	43	Sul
2002-05-08	451	2	1	1	3	1	4314902	1	B451	*J969	*B451				5	0	51	43	Sul
2003-03-08	446	2	1	1	3	5	4323002	1	B451	*J960	*B451			*A09X*D70X	5	0	46	43	Sul
2003-08-20	444	1	1	9		1	4318705	1	B451				*B451		5	0	44	43	Sul
2003-02-25	445	1	1	2	3	9	4317400	1	B451	*B451				*E149*I10X	5	0	45	43	Sul
	474	1	1	3		0	4317004	1	B451	*B451					6	0	74	43	Sul
2003-11-29	439	2	1	2	2	1	4314902	1	B451	*B451					4	0	39	43	Sul
2003-09-21	470	2	2	1	3	5	4314902	1	B451	*B451	*J180				6	0	70	43	Sul
2003-06-25	477	1	1	2		0	4314902	1	B451	*A419	*B451	*J189	*N180	*I10X*D849	6	0	77	43	Sul
2004-03-26	449	1	1	2		0	4320800	1	B451	*R72X	*B451	*J180	*A419	*N189*J841	5	0	49	43	Sul
2004-10-29	428	1	1	1		5	4313409	1	B458	*J969	*B459	*G932	*B458		4	0	28	43	Sul
2004-02-10	477	2	1	2	2	0	4304606	1	B451	*A419	*B451			*E149*I10X*J159	6	0	77	43	Sul
2004-04-29	462	1	1	4	5	0	4323002	1	B451	*G932	*B451				6	0	62	43	Sul
2004-11-19	440	1	1	2	2	4	4322608	1	B459					*B459	4	0	40	43	Sul
2004-05-26	439	1	1	2	1	9	4314902	1	B451			*J180	*B451		4	0	39	43	Sul
2004-09-12	455	1	1	2		9	4314902	1	B451				*B451		5	0	55	43	Sul
2004-10-18	423	1	1	1	3	9	4314902	1	B451				*B451	*F199	4	0	23	43	Sul
2004-12-27	455	1	1	4		3	4314902	1	B451		*A419		*B451		5	0	55	43	Sul
2005-10-29	442	2	1	2	4	0	4309308	1	B451	*B451					5	0	42	43	Sul
2005-10-01	464	2	2	1	3	0	4309308	1	B451	*A419	*B451			*G700*E147	6	0	64	43	Sul
2006-04-05	456	2	1	2	4	9	431440	1	B451		*J969	*N19X	*B451	*E149*E039	5	0	56	43	Sul
2006-01-21	482	1	1	2	2	6	432260	1	B450			*J969	*B450		7	0	82	43	Sul
2006-01-06	439	2	1	1		9	432145	1	B451	*R092	*B451	*J189		*I10X	4	0	39	43	Sul
2006-07-26	434	1	1	1		1	431490	1	B451		*J969	*J180	*B451		4	0	34	43	Sul
2006-08-23	478	1	1	2	3	1	431490	1	B457	*A419			*B457	*F172*N189	6	0	78	43	Sul
2006-03-05	445	1	1	4		9	431490	1	B459	*B459	*N189	*E149	*I10X		5	0	45	43	Sul
2006-05-10	444	1	1	1		9	430060	1	B451	*G932	*B451				5	0	44	43	Sul
2006-05-05	466	2	1	4	3	1	431760	1	B451	*R402	*B451	*R092			6	0	66	43	Sul
2006-09-11	441	1	1	1		1	431870	1	B451	*J969	*B451	*N19X			5	0	41	43	Sul
2007-07-10	472	2	1	3		9	430310	1	B451	*R688	*A419	*B451		*J449*I259	6	0	72	43	Sul
2007-10-21	460	1	1	2		7	431440	1	B451	*J969	*R568	*B451			5	0	60	43	Sul
2007-01-11	472	1	1	2	3	7	431990	1	B459	*I458	*J960	*B459		*K920*N179	6	0	72	43	Sul
2007-12-07	466	1	1	2	4	0	431490	1	B450			*J180	*B450	*Y439	6	0	66	43	Sul
2007-02-25	433	2	1	2	5	9	431560	1	B451		*G932	*B451			4	0	33	43	Sul
2007-03-20	435	1	1	1		1	430920	1	B451	*J969	*J690	*B451			4	0	35	43	Sul
2007-02-13	466	2	1	4	3	9	430460	1	B451	*R688	*G932	*G919	*B451		6	0	66	43	Sul
2007-04-25	464	1	2	3	3	9	431560	1	B451	*G932	*I499	*B451			6	0	64	43	Sul
2007-05-15	470	1	1	2		1	430470	1	B451	*J969	*J180	*B451			6	0	70	43	Sul
2007-05-30	473	2	1	2		9	430310	1	B451	*R092	*G932	*B451		*D849	6	0	73	43	Sul
2008-03-04	429	1	2	1	3	9	430310	1	B451	*J969	*G409	*B451			4	0	29	43	Sul
2008-06-10	447	2	1	1	3	9	431560	1	B451	*A419	*N179	*B451			5	0	47	43	Sul
2008-06-30	445	1	1	2		3	431570	1	B451	*B451					5	0	45	43	Sul
2008-09-09	472	1	1	2	3	1	432260	1	B450	*R092	*B450				6	0	72	43	Sul
2008-09-18	465	1	1	2	3	6	431515	3	B451	*B451					6	0	65	43	Sul
2008-10-10	451	1	1	1	2	7	431830	1	B451	*R092	*B451				5	0	51	43	Sul
2008-11-11	442	1	1	1		7	431870	1	B451	*B451					5	0	42	43	Sul
2008-12-20	428	1	2	1		2	431490	1	B451				*B451	*F192	4	0	28	43	Sul
2009-07-08	437	2				1	430060	1	B451	*B451	*G932				4	0	37	43	Sul
2009-05-21	475	1	1	2	2	9	430460	1	B451	*E878	*J969	*J988	*B451	*D649	6	0	75	43	Sul
2009-11-04	467	1	1	2	1	6	430510	1	B451	*A419	*B451			*J459	6	0	67	43	Sul
2009-02-06	461	1	1	2		7	430910	1	B450		*J969	*R688	*A419	*B450	6	0	61	43	Sul
2009-08-06	430	2	1	1	1	6	431440	1	B451	*J958	*Y731	*B451			4	0	30	43	Sul
2009-06-29	438	2	1	2		1	431490	1	B451				*B451		4	0	38	43	Sul
2009-09-20	469	1	1	2		7	431490	1	B451	*A419	*J189			*B451	6	0	69	43	Sul
2009-11-21	433	1	2	1	3	5	431560	1	B451	*R092	*G932	*B451			4	0	33	43	Sul
2009-01-24	438	1	1	2		6	431840	1	B451	*T814	*K918	*Y838		*B451*J159	4	0	38	43	Sul
2009-02-16	452	2	1	2		1	432150	1	B451	*B451					5	0	52	43	Sul
2009-12-04	445	1	1	2	5	3	432240	1	B451	*A419	*B451				5	0	45	43	Sul
2010-09-17	437	2	1	1	3	9	431370	1	B451	*G932	*B451				4	0	37	43	Sul
2010-05-27	463	1	1	1		9	431490	1	B457	*B457				*B182*F102*F172*I10X*K922	6	0	63	43	Sul
2000-04-22	461	1	4	2		6	5002704	1	B451			*J960	*B451	*I509	6	0	61	50	Centro-Oeste
2000-07-28	469	2	1	2		0	5002704	1	B451	*R092	*R688	*B451			6	0	69	50	Centro-Oeste
2000-09-25	481	1	1	3		0	5002704	1	B451	*R092	*E889	*R688	*B451		7	0	81	50	Centro-Oeste
2000-09-04	424	2	1	1	3	0	5002704	1	B451	*J969	*G932	*B451			4	0	24	50	Centro-Oeste
2001-03-20	469	1	3	3	4	9	5002704	1	B450	*R570	*A419	*J969	*B450		6	0	69	50	Centro-Oeste
2001-04-16	437	2	1	1	4	0	5002704	1	B451	*B451	*J329				4	0	37	50	Centro-Oeste
2001-04-04	422	2	1	2	4	0	5005681	1	B451				*B451		4	0	22	50	Centro-Oeste
2004-06-06	449	2	4	3	3	0	5003702	1	B451	*J960	*J690		*B451		5	0	49	50	Centro-Oeste
2004-11-14	446	1	4	2	2	9	5002704	1	B451	*R092	*B451				5	0	46	50	Centro-Oeste
2004-10-31	438	2	1	2	3	0	5006408	1	B451	*R688	*G932	*B451		*E878	4	0	38	50	Centro-Oeste
2004-11-14	461	1	1	2	3	4	5005806	1	B451	*R688	*A419	*J189	*B451	*N19X*N390	6	0	61	50	Centro-Oeste
2005-04-30	451	1	1	2	2	9	5002704	1	B459	*G060	*B459			*A419*A162	5	0	51	50	Centro-Oeste
2006-05-30	439	1	1	9		1	500290	1	B451	*R688	*B451				4	0	39	50	Centro-Oeste
2007-08-05	465	2	4	3	1	9	500400	1	B451	*A419	*J189			*B451	6	0	65	50	Centro-Oeste
2007-10-26	440	2	4	1	1	6	500270	1	B450	*A419	*J189	*B459			4	0	40	50	Centro-Oeste
2007-02-23	451	1	4	4	3	1	500830	1	B451	*A419	*J690	*G919	*B451		5	0	51	50	Centro-Oeste
2008-03-15	440	1	1	2		8	500790	1	B451	*J960	*B451			*N189	4	0	40	50	Centro-Oeste
2009-05-16	424	2	1	1	2	9	500100	1	B451	*G935	*R568	*B451		*A309	4	0	24	50	Centro-Oeste
2009-07-10	432	2	4	1	3	5	500270	1	B451	*A419	*J189	*B451			4	0	32	50	Centro-Oeste
2009-06-17	469	1	2	2	5	9	500270	1	B450	*A419	*J159	*B450		*N189*E149	6	0	69	50	Centro-Oeste
2010-03-28	453	2	4	2	5	3	500270	1	B451	*B451				*G919	5	0	53	50	Centro-Oeste
2010-10-24	435	1	1	2	2	6	500215	1	B451	*A419	*J189	*B451		*E149*A309*B169	4	0	35	50	Centro-Oeste
2001-07-14	458	1				9	5100000	1	B451	*J960	*F341	*B451			5	0	58	51	Centro-Oeste
2004-12-10	448	1	1	2	5	0	5102504	1	B459	*A419	*B459	*K729	*K746	*M321	5	0	48	51	Centro-Oeste
2004-10-03	464	1	1	2	5	1	5103403	1	B451	*B451				*J180*J960	6	0	64	51	Centro-Oeste
2004-04-08	428	1	4	1	4	5	5103403	1	B450	*J960			*B450		4	0	28	51	Centro-Oeste
2004-05-22	439	1		2		0	5107297	1	B451	*R578	*A419	*B451	*G060	*B91X	4	0	39	51	Centro-Oeste
2005-05-14	440	1	2	1	3	5	5103403	1	B459	*A419	*B459			*J168*E668	4	0	40	51	Centro-Oeste
2005-09-11	457	1	1	2	2	2	5105150	1	B451	*R688	*A419	*B457	*B451	*A309*Y540	5	0	57	51	Centro-Oeste
2005-11-16	442	1	2	1	2	9	5105150	1	B451	*A419	*R688	*R402	*B451		5	0	42	51	Centro-Oeste
2005-04-08	443	2	1	4	2	0	5107602	1	B451	*B451					5	0	43	51	Centro-Oeste
2006-08-12	446	1	1	1	3	9	510790	1	B451	*J960	*G938	*B451			5	0	46	51	Centro-Oeste
2006-01-13	446	2	1	2	2	9	510080	1	B451	*B451				*J159	5	0	46	51	Centro-Oeste
2006-10-07	407	1	1		2	9	510340	1	B451	*B451					2	0	7	51	Centro-Oeste
2007-06-18	474	2	4	3	1	9	510340	1	B450	*A419	*B459			*I500*N179	6	0	74	51	Centro-Oeste
2007-05-30	450	2	2	2	2	9	510760	1	B451	*B451					5	0	50	51	Centro-Oeste
2008-07-23	440	1	4	2	3	9	510794	1	B451	*B451					4	0	40	51	Centro-Oeste
2008-10-13	442	1	1	1		1	510410	1	B451	*J80X	*R688	*B451			5	0	42	51	Centro-Oeste
2009-09-06	445	2	1	2	3	6	510850	1	B450	*J960	*J80X	*J189	*B450		5	0	45	51	Centro-Oeste
2010-05-10	461	1	4	2	4	7	510340	1	B450	*R688	*R578	*A419	*B459	*I10X	6	0	61	51	Centro-Oeste
2010-04-27	419	1	1	1	4	7	510805	1	B451	*R688	*B451				3	0	19	51	Centro-Oeste
2010-09-18	455	1	1	2	3	7	510510	1	B451	*B451	*B99X	*R509			5	0	55	51	Centro-Oeste
2000-01-20	447	1	4	2	2	9	5201405	1	B458	*B458					5	0	47	52	Centro-Oeste
2000-07-15	441	1	4	1	3	0	5220207	1	B451	*J960	*J189	*B451	*A309	*N179	5	0	41	52	Centro-Oeste
2000-11-06	444	1	1	9		1	5208707	1	B451	*J969		*B451			5	0	44	52	Centro-Oeste
2001-04-16	431	1	4	1		0	5221403	1	B457			*B457			4	0	31	52	Centro-Oeste
2001-05-28	416	1				0	5201108	1	B451	*J969	*B451				3	0	16	52	Centro-Oeste
2001-06-26	456	1	4	2	3	9	5208707	1	B451	*A419	*K729	*B451			5	0	56	52	Centro-Oeste
2001-03-30	444	1	1	2	3	9	5213087	1	B451	*J960	*J159	*B451	*A308	*G919	5	0	44	52	Centro-Oeste
2002-09-20	460	1	4	2	2	9	5201108	1	B451	*R688	*B451				5	0	60	52	Centro-Oeste
2003-07-18	456	1	4	2	2	9	5208806	1	B451	*A419	*B451	*E149		*A309*I10X	5	0	56	52	Centro-Oeste
2003-09-13	434	1	1	1		1	5215702	1	B451	*R688	*B451			*K709*J690	4	0	34	52	Centro-Oeste
2003-03-28	438	1	1	2		4	5221403	1	B451	*R688	*A419	*B451	*A309		4	0	38	52	Centro-Oeste
2003-05-06	476	1	1	2		6	5205497	1	B451	*G932	*B451			*N179	6	0	76	52	Centro-Oeste
2003-10-09	421	1	1	1	4	8	5206206	1	B451	*G932	*B451				4	0	21	52	Centro-Oeste
2004-06-16	439	1	4	2	1	9	5201405	1	B451	*R688	*I802	*B451	*A308	*I269	4	0	39	52	Centro-Oeste
2004-07-19	444	2	4	2	3	0	5207600	1	B451	*R688	*J969	*B451	*A309	*L031	5	0	44	52	Centro-Oeste
2004-11-08	439	1		2		2	5204508	1	B451	*R688	*A419	*B451			4	0	39	52	Centro-Oeste
2005-07-13	459	1		9		6	5218805	5	B451	*B451*B450	*J969	*F03X	*G939		5	0	59	52	Centro-Oeste
2005-02-28	452	2	4	1		0	5208707	1	B451	*A419	*N189	*B451	*J189	*I776	5	0	52	52	Centro-Oeste
2005-12-18	425	1	4	2	3	9	5218805	1	B451	*J960	*J189	*B451			4	0	25	52	Centro-Oeste
2006-12-15	447	2	4			9	520870	1	B451	*J960	*J81X	*B451			5	0	47	52	Centro-Oeste
2008-05-14	461	1	1	2		1	521890	1	B451	*A419	*B451			*N179*N390	6	0	61	52	Centro-Oeste
2008-07-26	437	1	1	9		6	520725	1	B451	*J969	*B451			*A309	4	0	37	52	Centro-Oeste
2008-10-06	439	2	4	3		9	520870	1	B459	*B459				*I619	4	0	39	52	Centro-Oeste
2009-07-10	430	1	1	1		6	520810	1	B459	*B459					4	0	30	52	Centro-Oeste
2009-01-10	457	2	4	3	4	7	520870	1	B451	*R092	*R462	*B451		*I10X	5	0	57	52	Centro-Oeste
2009-02-15	453	1	1	4		6	521190	1	B451	*A419	*J189			*B451	5	0	53	52	Centro-Oeste
2010-06-04	465	1	4	2		6	520025	1	B451	*A419	*N179	*B451		*I420*I48	6	0	65	52	Centro-Oeste
2010-02-09	438	2	4	9	3	1	520140	1	B451	*A419		*N390	*B451	*A309	4	0	38	52	Centro-Oeste
2010-07-11	440	1	4	1		6	520870	1	B450	*R688	*A419		*B459		4	0	40	52	Centro-Oeste
2010-10-01	416	2	1	1	4	9	520110	1	B451	*A419	*B451				3	0	16	52	Centro-Oeste
2000-09-08	445	2	1	1	4	3	5300108	1	B451	*J969	*B451				5	0	45	53	Centro-Oeste
2002-08-06	447	2	4	3	3	0	5300108	1	B451	*G932	*B451				5	0	47	53	Centro-Oeste
2004-09-20	427	1	4	1	3	4	5300108	1	B451	*R578	*J969	*G932	*B451	*I10X	4	0	27	53	Centro-Oeste
2005-04-26	425	1	1	1	3	1	5300108	1	B451	*J960	*B451				4	0	25	53	Centro-Oeste
2005-06-11	447	1	4	1	2	6	5300108	1	B451	*B451	*J189	*I678			5	0	47	53	Centro-Oeste
2007-05-25	428	1	4	1	4	9	530010	1	B451	*B451					4	0	28	53	Centro-Oeste
2008-08-15	438	1	1	1	4	3	530010	1	B450	*J969	*B450				4	0	38	53	Centro-Oeste
2009-11-16	473	1	1	2	1	6	530010	1	B451	*R688	*A419	*J189		*B451	6	0	73	53	Centro-Oeste
2012-01-22	434	1	4	2		6	110120	1	B451	*R578	*A419	*G919	*B451	*J189	4	0	34	11	Norte
2012-08-15	462	1	1	2	2	9	110005	1	B450	*A419	*J189	*B450			6	0	62	11	Norte
2013-04-10	421	1	1	1	4	6	110004	1	B451	*A419	*B451				4	0	21	11	Norte
2018-09-06	422	1	4	1	5	9	110012	3	B451	*B451	*H540				4	0	22	11	Norte
2018-10-23	434	1	1	1	4	1	110020	1	B451	*B451					4	0	34	11	Norte
2019-08-30	444	1	1	4	5	2	110020	1	B451	*R092	*N19X	*B451			5	0	44	11	Norte
2020-02-04	441	1	1	2	1	5	110012	1	B451	*A419	*B451				5	0	41	11	Norte
2021-07-20	458	1	1	2	4	1	110011	1	B451	*R578	*A419	*G919	*B451		5	0	58	11	Norte
2017-02-23	443	1	4	1	3	1	120040	1	B459	*R688	*R578	*B459	*J189		5	0	43	12	Norte
2018-02-10	463	1	4	1		9	120040	1	B451	*G039	*B459				6	0	63	12	Norte
2018-11-10	439	1	4	1	1	7	120040	1	B450	*A419	*B450				4	0	39	12	Norte
2021-01-14	443	2	4	5	3	9	120020	1	B459	*J969	*B459	*R91X			5	0	43	12	Norte
2011-05-05	438	2	1	2	2	9	130260	1	B451	*A419		*J180	*B451	*N179*E878	4	0	38	13	Norte
2012-07-18	409	2	4	1	2	9	130260	1	B451		*A418			*B451	2	0	9	13	Norte
2012-08-27	450	1	4	1	4	7	130260	1	B451		*A419	*J189	*B451		5	0	50	13	Norte
2013-04-16	411	1	5	1		1	130360	1	B451		*R402	*R568	*B451		3	0	11	13	Norte
2013-10-22	437	1	4	1	2	6	130260	1	B451	*R688	*A419	*J189	*B451		4	0	37	13	Norte
2013-01-11	472	2	4	3	2	9	130260	1	B451	*G936			*B451		6	0	72	13	Norte
2013-12-05	439	1	4	2	4	8	130190	1	B459	*G936	*G935	*B459			4	0	39	13	Norte
2014-12-24	436	1	4	1	4	5	130390	1	B457	*G932	*I609	*B451	*B457	*N049*N189	4	0	36	13	Norte
2015-03-29	471	2	1	2	2	9	130260	1	B450	*R688	*A419	*B450	*J690	*M331*J390	6	0	71	13	Norte
2015-11-24	459	1	4	1	3	7	130260	1	B451	*A419	*N179	*B451			5	0	59	13	Norte
2016-04-06	471	2	1	1	5	2	130260	1	B451	*R688		*A419	*B451	*N178*K920	6	0	71	13	Norte
2016-08-30	454	1	4	2	4	3	130260	1	B458	*R688	*G932	*B458		*A162*I10X	5	0	54	13	Norte
2016-08-22	452	2	4	1	4	9	130260	1	B451	*G932	*B451		*G039	*N179	5	0	52	13	Norte
2016-10-07	445	1	4	2	3	6	130260	1	B451	*G919	*B451				5	0	45	13	Norte
2016-11-25	414	2	5	9		9	130380	1	B451	*A419			*B451		3	0	14	13	Norte
2017-02-19	410	2	4	1		1	130290	1	B451	*G936	*G919	*G039	*B451		2	0	10	13	Norte
2017-07-07	468	2	4	1	2	9	130260	1	B451	*A419	*J189	*B451	*G039	*I10X*E149	6	0	68	13	Norte
2017-10-27	460	1	4	1	3	9	130260	1	B451	*G932	*G936	*B451		*E878	5	0	60	13	Norte
2017-10-09	443	1	4	2	4	9	130260	1	B451	*G932	*B451			*J189*E149	5	0	43	13	Norte
2017-10-02	455	1	4	1	2	7	130190	1	B451	*R688	*E876	*B451			5	0	55	13	Norte
2017-09-27	444	1	4	5	4	4	130260	1	B451	*J969	*J690	*B451			5	0	44	13	Norte
2017-08-23	432	1	4	1	4	1	130430	1	B451	*B451	*B973				4	0	32	13	Norte
2017-12-17	439	2	4	1	4	4	130260	1	B451	*R578	*B451				4	0	39	13	Norte
2018-11-22	474	1	5	9	1	6	130380	4	B450	*R092	*J969	*B450			6	0	74	13	Norte
2018-02-27	450	2	4	2	4	9	130120	1	B451	*A419	*J189	*B451	*G039		5	0	50	13	Norte
2018-03-16	422	2	5	1	3	5	130050	1	B451	*G932	*G919	*B451	*G039		4	0	22	13	Norte
2018-07-13	405	1	4			1	130250	1	B451	*R402	*B451				2	0	5	13	Norte
2018-10-08	433	1	4	1	3	6	130090	1	B451	*A419	*B451				4	0	33	13	Norte
2018-12-19	408	2	3	1	2	9	130380	1	B451	*G932	*G936		*B451		2	0	8	13	Norte
2019-02-18	431	1	4	2	4	6	130260	1	B451	*R570	*R578	*M329	*B451	*N170*I10X	4	0	31	13	Norte
2019-08-15	459	1	4	4	4	4	130260	1	B451	*A419	*B451			*I10X	5	0	59	13	Norte
2019-04-20	467	2	4	3	2	3	130260	1	B450	*A419	*L031	*B459		*I64X*E119	6	0	67	13	Norte
2019-12-25	452	1	4	2	5	7	130260	1	B451	*A419	*B451			*J841	5	0	52	13	Norte
2019-05-30	416	1	4	1	4	1	130340	1	B451		*R402	*B451			3	0	16	13	Norte
2019-12-17	409	2	5	1	2	1	130380	1	B451	*N179	*D65X	*A419	*B451		2	0	9	13	Norte
2020-06-18	443	1	4	2	3	7	130260	1	B451	*G932	*G936	*B451		*A178	5	0	43	13	Norte
2020-01-21	456	2	4	2	3	3	130290	1	B451	*A418	*B451			*I10X*E149	5	0	56	13	Norte
2020-08-06	482	2	1	1		5	130260	1	B450	*A419	*B459				7	0	82	13	Norte
2020-10-06	404	2	5			1	130380	1	B451	*R688	*A419	*J189		*B451	1	0	4	13	Norte
2020-12-09	416	2	4	1	4	1	130260	1	B459	*G935	*G911	*G049	*B459	*A419	3	0	16	13	Norte
2021-04-07	457	1	4	1	3	7	130260	1	B459	*G932	*B459				5	0	57	13	Norte
2021-04-26	442	1	4	1	4	3	130260	1	B451	*A419	*B451				5	0	42	13	Norte
2021-05-15	430	1	4	1	4	6	130050	1	B451	*G932	*B451			*E875*N179	4	0	30	13	Norte
2021-04-23	427	2	1	2		3	130260	1	B459	*G932	*B459				4	0	27	13	Norte
2021-05-30	441	1	4	1	2	7	130260	1	B451	*B451				*G919	5	0	41	13	Norte
2022-01-26	435	2	1	2	4	4	130260	1	B451	*R568	*B451				4	0	35	13	Norte
2014-06-17	431	2	4	5	2	9	140010	1	B451	*R688	*B451				4	0	31	14	Norte
2016-06-27	437	1	4	1	3	6	140030	1	B459	*G938	*B459				4	0	37	14	Norte
2020-12-21	434	2	5	1	5	6	140002	1	B451	*R570	*I499	*R578	*B451	*N179	4	0	34	14	Norte
2011-07-18	428	1	4	5	4	1	150565	1	B451	*B451					4	0	28	15	Norte
2011-11-21	479	1	2	3	2	7	150140	1	B451	*R578	*B451				6	0	79	15	Norte
2011-12-17	420	2	4	1	2	9	150140	1	B451	*R688	*A419	*J189	*B451		3	0	20	15	Norte
2012-01-06	444	1	4	1	4	5	150650	1	B451	*R688	*A419	*B451			5	0	44	15	Norte
2012-01-11	424	1	4	1	3	7	150640	1	B451	*A419	*B451				4	0	24	15	Norte
2012-04-16	454	1	4	2	4	7	150140	1	B459	*G049	*B459				5	0	54	15	Norte
2012-09-14	467	2	1	3	2	1	150680	1	B451	*A419	*B451				6	0	67	15	Norte
2012-10-30	426	2	4	2	4	9	150655	1	B451	*G932	*G936	*B451			4	0	26	15	Norte
2012-12-20	417	1	4	1	3	9	150730	1	B451	*A419	*B451				3	0	17	15	Norte
2012-07-22	442	1	4	2	3	6	150010	1	B451	*R688	*J960	*J189	*B451		5	0	42	15	Norte
2012-09-29	434	1	2	5	2	8	150460	1	B451	*A419		*B451	*J969		4	0	34	15	Norte
2012-12-22	452	1	4	2	2	5	150080	1	B450	*R688	*J960	*B450		*B451	5	0	52	15	Norte
2012-12-28	449	1	4	2	4	8	150140	1	B451	*A419	*B451				5	0	49	15	Norte
2013-01-17	410	2	2	1	2	1	150530	1	B458	*B458					2	0	10	15	Norte
2013-02-09	435	1	4	9	1	6	150210	1	B451	*A419	*B451				4	0	35	15	Norte
2013-03-20	406	2	4	1	1	9	150110	1	B451	*J969		*B451		*Y838	2	0	6	15	Norte
2013-04-30	432	1	2	1	5	2	150080	1	B451	*B451					4	0	32	15	Norte
2013-08-11	430	1	2	5	2	6	150200	1	B451	*G932	*B451				4	0	30	15	Norte
2013-08-18	426	2	4	1	3	9	150770	1	B451	*R688	*A419	*B451			4	0	26	15	Norte
2013-07-22	464	1	4	2	2	7	150080	1	B451	*R688	*A419	*J189		*B451*B450*I519	6	0	64	15	Norte
2013-09-21	448	2	2	2	4	7	150140	1	B451	*R092	*A419	*G932	*B451		5	0	48	15	Norte
2013-12-27	419	2	1	2	3	9	150470	1	B451	*R688		*G932	*B451		3	0	19	15	Norte
2014-07-27	456	2	2	9		6	150140	1	B451		*A419	*B451			5	0	56	15	Norte
2014-09-18	415	1	4	1	3	9	150475	1	B450	*J960	*J690	*B450		*E640	3	0	15	15	Norte
2014-11-25	445	2	4	4	5	5	150140	1	B451	*A419	*J960	*J188	*B451		5	0	45	15	Norte
2015-02-20	457	1	1	2	2	6	150480	1	B451	*R688	*A419	*J159	*B451	*B450	5	0	57	15	Norte
2015-03-30	439	2	1	2	2	9	150680	1	B451	*I64X	*G932	*B451			4	0	39	15	Norte
2015-05-22	470	2	4	2	4	9	150140	1	B451		*A419		*J189	*B451	6	0	70	15	Norte
2015-06-29	453	2	4	1		9	150140	1	B451	*J960	*G932	*B451		*J690	5	0	53	15	Norte
2015-07-28	420	1	1	2	2	5	150140	1	B451	*J969	*B451			*B029	3	0	20	15	Norte
2015-08-30	433	1	1	2	4	7	150140	1	B451	*I499	*E878		*B451		4	0	33	15	Norte
2015-08-10	413	2	4	1	3	1	150680	1	B451	*B451					3	0	13	15	Norte
2015-08-20	440	1	4	1	5	2	150140	1	B451	*I469	*B451				4	0	40	15	Norte
2015-08-27	427	2	4	5	4	9	150180	1	B451	*R688	*A419	*J189	*B451		4	0	27	15	Norte
2015-11-23	436	2	4	1		1	150180	1	B451	*R688	*A419	*G932	*B451		4	0	36	15	Norte
2016-02-15	416	2	4	1	2	9	150210	1	B451		*A419	*J189	*B451		3	0	16	15	Norte
2016-02-21	418	2	2	1		9	150330	1	B451	*J969	*B451			*J180	3	0	18	15	Norte
2016-04-11	444	1	4	2	2	5	150010	1	B457	*I469	*R688	*B457			5	0	44	15	Norte
2016-05-05	428	1	4	1	4	7	150140	1	B451	*R090	*J969	*J189	*B451		4	0	28	15	Norte
2016-05-15	453	1	4	9	1	1	150000	1	B459	*J960	*J189	*B459			5	0	53	15	Norte
2016-06-30	428	1	4	1	5	3	150140	1	B451	*R402	*J960	*G936	*B451		4	0	28	15	Norte
2016-06-28	459	1	4	1	2	8	150650	1	B451	*R688	*G932	*B451			5	0	59	15	Norte
2016-10-11	442	1	4	1	4	3	150040	1	B450	*R578	*A419	*J189	*B459		5	0	42	15	Norte
2016-11-06	434	2	4	2	5	4	150240	1	B451	*R688	*A419	*B451			4	0	34	15	Norte
2017-09-12	409	1	4	9		1	150390	1	B451	*A419	*R688	*Y838	*B451		2	0	9	15	Norte
2017-10-23	410	1	4	1	3	9	150715	1	B451	*R578	*B451				2	0	10	15	Norte
2017-09-30	405	1	4			1	150020	1	B451	*A419	*B451				2	0	5	15	Norte
2017-06-05	441	1	4	2	2	6	150480	1	B451	*B451					5	0	41	15	Norte
2017-01-26	401	1	5			1	150375	1	B451	*A419	*B431	*B451			1	0	1	15	Norte
2017-03-28	425	1	4	5	3	6	150815	1	B451	*G931	*A419	*J690	*B451		4	0	25	15	Norte
2018-04-25	437	2	4	5	4	9	150080	1	B451	*B451					4	0	37	15	Norte
2018-01-05	440	2	4	5	4	1	150040	1	B451	*G936	*B451				4	0	40	15	Norte
2018-01-10	466	1	4	5	2	7	150170	1	B451	*J969	*J189	*B451			6	0	66	15	Norte
2018-09-14	434	1	4	1	5	5	150680	1	B458	*G932	*B458				4	0	34	15	Norte
2018-12-12	454	1	4	2	5	2	150140	1	B451	*A419	*J189			*B451*N179	5	0	54	15	Norte
2019-07-24	426	1	4	1	4	6	150680	1	B451	*G932	*B451				4	0	26	15	Norte
2019-07-04	450	1	4	2	2	6	150330	1	B450	*G932	*B451	*B450		*G409	5	0	50	15	Norte
2019-08-10	417	2	4	1		1	150180	1	B451	*A419	*R402	*B451			3	0	17	15	Norte
2019-08-30	416	1	4	1		1	150580	1	B451		*A419	*R402	*B451		3	0	16	15	Norte
2019-07-04	425	1	4	5	4	7	150180	1	B451	*R402	*B451				4	0	25	15	Norte
	440	2	1	2	5	2	150680	1	B451	*A419	*J180	*B451			4	0	40	15	Norte
2019-06-28	423	2	4	1	5	9	150480	1	B451	*J969		*B457	*B451		4	0	23	15	Norte
2019-07-24	410	1	4	1	2	1	150550	1	B451	*R688	*A418			*B451	2	0	10	15	Norte
2019-07-09	429	1	1	5	4	3	150080	1	B451	*B451					4	0	29	15	Norte
2019-03-22	446	1	2	1	1	6	150760	1	B451	*R578	*G932	*B451			5	0	46	15	Norte
2019-09-24	431	1	4	1	4	3	150140	1	B451	*R688	*B451				4	0	31	15	Norte
2019-11-24	443	2	4	4	5	2	150140	1	B451	*B451				*J189	5	0	43	15	Norte
2019-10-02	442	1	4	1	2	3	150140	1	B451	*A419	*J189	*B451			5	0	42	15	Norte
2019-11-17	460	1	4	5	2	7	150080	1	B451	*R570	*J189*I500	*B451		*I509*N19X	5	0	60	15	Norte
2019-04-20	463	1	4	2	4	7	150140	1	B451	*G932	*Y832*G972	*G911	*B451	*I499*I10X	6	0	63	15	Norte
2019-09-27	438	2	1	1	1	9	150680	1	B451	*A419	*B451				4	0	38	15	Norte
2019-05-21	446	1	4	1	1	1	150180	1	B451	*A419	*J189			*B451	5	0	46	15	Norte
2019-10-02	435	2	4	1	4	1	150140	1	B457	*B457					4	0	35	15	Norte
2020-02-08	448	1	4	5	1	6	150680	1	B451	*G938	*G932	*B451			5	0	48	15	Norte
2020-02-18	434	1	4	5	4	3	150080	1	B450	*J960	*B450				4	0	34	15	Norte
2020-04-28	421	2	1	1	4	9	150178	1	B459	*I269	*B459				4	0	21	15	Norte
2020-03-10	452	1	4	2	3	7	150442	1	B451	*A419		*B451			5	0	52	15	Norte
2021-01-12	471	2	4	2	1	9	150210	3	B451	*R092	*A419	*L89X	*B451		6	0	71	15	Norte
2021-06-06	435	1	4	2		6	150550	1	B451	*R570	*B451				4	0	35	15	Norte
2021-07-24	446	1	4	9		1	150180	1	B451	*B451				*J189*E149*I10X	5	0	46	15	Norte
2021-12-21	448	2	4	2	2	5	150080	1	B451	*G932	*B451				5	0	48	15	Norte
2022-05-10	465	1	4	2	1	5	150140	3	B457	*A419	*B457				6	0	65	15	Norte
2022-06-19	428	1	1	1	3	1	150680	1	B451	*R578	*G932	*B451			4	0	28	15	Norte
2022-09-15	445	1	1	1	4	2	150380	1	B451	*B451				*I10X	5	0	45	15	Norte
2022-10-13	411	1	4	1	2	9	150760	1	B451	*R048	*D65X	*B451		*N179	3	0	11	15	Norte
2022-11-25	439	1	4	1		6	150330	1	B450	*R578	*A419	*B459			4	0	39	15	Norte
2022-11-05	414	2	4	1	3	9	150140	1	B451	*A419	*J189	*B451			3	0	14	15	Norte
2014-04-16	456	1	1	1	4	1	160030	1	B450	*R688	*A419		*J189	*B459	5	0	56	16	Norte
2014-05-22	404	1	5			1	160050	1	B451	*A419	*B451				1	0	4	16	Norte
2015-03-26	435	2	4	2	4	3	160027	1	B451	*A419	*B451				4	0	35	16	Norte
2016-06-19	406	2	4			1	160060	1	B451	*A419	*G932	*B451			2	0	6	16	Norte
2020-02-24	458	2	4	5	4	1	160030	1	B450	*A419	*B450			*K746*M349	5	0	58	16	Norte
2020-10-17	432	2	4	1	4	1	160030	1	B451	*G931	*B451				4	0	32	16	Norte
2015-05-22	435	1	4	2	3	3	172100	1	B451	*G049	*B451				4	0	35	17	Norte
2015-08-05	451	1	4	2	2	5	171820	1	B451	*A419	*B451	*G932	*J960	*R568*J690	5	0	51	17	Norte
2016-06-28	453	1	4	9	2	5	171575	1	B451	*A419	*G049	*B451		*N179	5	0	53	17	Norte
2016-07-28	462	1	4	2	3	6	172210	1	B451	*G610	*B451				6	0	62	17	Norte
2017-10-04	453	1	1	2	2	4	171670	1	B451	*J960	*J690	*G932	*B451	*I10X	5	0	53	17	Norte
2018-03-18	417	2	1	1	4	9	170740	1	B451	*J168	*B451				3	0	17	17	Norte
2018-03-20	427	1	4	1	3	6	172208	1	B450	*J90X	*G048	*B450		*F192*F102*F172	4	0	27	17	Norte
2019-11-12	436	1	4	1	3	1	170550	1	B451	*A419		*B451		*J189*A309	4	0	36	17	Norte
2020-09-19	428	2	4	1	4	3	170220	1	B451	*I638	*G048	*B451			4	0	28	17	Norte
2022-04-15	449	1	4	4	3	1	170700	1	B451	*A419	*B451				5	0	49	17	Norte
2011-04-20	443	1	4	1	5	2	210950	1	B451	*B451	*R64X	*J189			5	0	43	21	Nordeste
2013-07-20	414	2	4	1		1	210083	1	B451	*B451					3	0	14	21	Nordeste
2014-02-27	437	2	4	2	1	6	210330	2	B451	*B451					4	0	37	21	Nordeste
2014-03-13	437	1	4	1	4	2	211130	1	B451	*B451					4	0	37	21	Nordeste
2014-07-06	448	2	1	5	5	2	211130	1	B459	*B459				*I10X*E149	5	0	48	21	Nordeste
2014-07-26	465	2	1	2	1	9	210140	1	B451	*R579	*B451				6	0	65	21	Nordeste
2015-02-28	420	2	1	1		9	211220	1	B451	*B451					3	0	20	21	Nordeste
2015-12-22	417	1	1	1	4	9	211040	1	B459	*B459					3	0	17	21	Nordeste
2016-01-18	431	2	4	2	4	6	211102	1	B451	*G932	*B451				4	0	31	21	Nordeste
2016-09-15	450	1	1	2	3	6	210800	1	B451	*R092	*B451				5	0	50	21	Nordeste
2017-03-09	443	1	5	1	5	2	210200	1	B451	*J969	*G932	*B451			5	0	43	21	Nordeste
2017-01-06	447	2	1		5	1	210570	1	B459	*B459				*A419*K566	5	0	47	21	Nordeste
2018-06-08	445	1	4	2	3	1	210720	1	B451	*J969	*G932	*B451			5	0	45	21	Nordeste
2019-06-10	432	1	4	1	4	6	211003	1	B450	*J960	*A419		*J189	*B459*B169	4	0	32	21	Nordeste
2019-06-21	456	1	1	5	3	3	211120	1	B459	*R579	*J189	*B459			5	0	56	21	Nordeste
2020-02-10	466	1	4	2	2	6	210140	1	B459	*R570	*B459				6	0	66	21	Nordeste
2020-09-08	435	1	4		2	6	210005	1	B451		*G049	*B451			4	0	35	21	Nordeste
2022-01-13	454	1	4	1	4	6	210610	1	B459	*J960				*B459	5	0	54	21	Nordeste
2022-09-20	429	2	1	1	4	5	210530	1	B458	*R578	*B458				4	0	29	21	Nordeste
2012-01-27	440	1	4	1		2	220540	1	B451	*A419	*A419	*B451			4	0	40	22	Nordeste
2012-07-21	431	1	4	2	3	3	221100	1	B451				*B451		4	0	31	22	Nordeste
2012-07-06	435	2			2	9	221100	1	B451	*B451					4	0	35	22	Nordeste
2012-07-25	451	2	4	2	2	9	221100	3	B451	*J960	*G419*R568	*G918	*B451	*E878*I10	5	0	51	22	Nordeste
2013-10-31	447	2			4	2	221100	1	B451	*R688	*J960	*J189	*A419	*B451	5	0	47	22	Nordeste
2015-05-14	437	1	4	1	2	6	221100	1	B451	*B451					4	0	37	22	Nordeste
2015-12-18	447	1	2	2	1	6	220060	1	B451	*B451				*L209	5	0	47	22	Nordeste
2016-01-04	431	1	4	1	4	5	221100	1	B451	*A419	*R568	*B451		*N179*J189	4	0	31	22	Nordeste
2016-07-08	419	2	2	1	4	9	221100	1	B451	*B451					3	0	19	22	Nordeste
2017-02-06	430	1	2	2	4	6	220230	1	B451	*J969	*G932	*B451			4	0	30	22	Nordeste
2017-05-11	426	2		5	3	1	220260	1	B451	*R688	*B451				4	0	26	22	Nordeste
2019-02-19	475	2	4	3	1	1	221100	1	B457	*A419	*B457			*N179	6	0	75	22	Nordeste
2019-05-06	459	1	4	2	3	7	220770	1	B451	*B451					5	0	59	22	Nordeste
2019-10-24	473	2	4	2	2	9	221100	1	B451	*B451					6	0	73	22	Nordeste
2020-01-30	453	1				6	221110	1	B451	*J960	*B451				5	0	53	22	Nordeste
2020-03-20	425	2		2	4	6	220660	1	B451	*B451					4	0	25	22	Nordeste
2021-10-29	466	1	1	2	1	6	220115	1	B451	*R578	*A419	*B451			6	0	66	22	Nordeste
2022-01-12	470	1	4	2	1	6	220777	1	B451	*R578	*B451				6	0	70	22	Nordeste
2011-07-08	457	1	4	2		3	230440	1	B451	*B451					5	0	57	23	Nordeste
2011-08-13	437	1	4	1	3	1	230210	1	B451	*E872	*R688	*B451		*N179	4	0	37	23	Nordeste
2011-11-23	416	1	4	1		1	231290	1	B451	*R092	*G932	*B451			3	0	16	23	Nordeste
2011-10-19	427	2		5	4	1	230765	1	B451	*A419	*J960			*B451*K716	4	0	27	23	Nordeste
2012-04-15	414	2	4	1	3	9	231340	1	B451	*R688	*B451				3	0	14	23	Nordeste
2012-04-21	449	1	4	1	2	7	230440	1	B450	*A419	*J189	*B459			5	0	49	23	Nordeste
2012-02-20	468	1	4	3		5	230765	1	B450	*A419	*A419	*B459			6	0	68	23	Nordeste
2012-08-09	423	2	1	1	4	1	230440	1	B451	*R688	*A419	*B451			4	0	23	23	Nordeste
2012-08-21	437	1	4	5	3	1	230440	1	B451	*R688	*B451				4	0	37	23	Nordeste
2012-12-24	443	2	4	3	3	1	230440	1	B451	*A419	*A419	*J969	*B451		5	0	43	23	Nordeste
2012-12-31	456	2	4			1	230440	1	B450	*R688	*A419	*A419	*B450		5	0	56	23	Nordeste
2012-10-30	419	1	2	1	4	1	230440	1	B451	*R092	*A419	*B451		*I10X	3	0	19	23	Nordeste
2013-06-18	438	1	4	2	3	1	230075	1	B450	*G931	*R048	*A419	*B459	*B451	4	0	38	23	Nordeste
2013-01-25	449	2	1	4	5	1	230410	1	B451	*B451					5	0	49	23	Nordeste
2013-02-27	407	1	4	1	2	1	231390	1	B451	*R578	*G936	*G919	*B451		2	0	7	23	Nordeste
2013-06-04	440	2	4	1	2	9	230370	1	B451	*R688	*A419	*B451			4	0	40	23	Nordeste
2013-05-18	440	2	4	2	5	2	230423	1	B457	*A419	*B457				4	0	40	23	Nordeste
2013-07-29	460	1	1	2	4	5	230440	1	B451	*J690	*B451			*Y830*N19	5	0	60	23	Nordeste
2014-01-11	447	1	4	2	2	1	230580	1	B459	*B459					5	0	47	23	Nordeste
2014-05-20	435	2	4	1	3	9	230410	1	B451	*I469	*R402	*B451			4	0	35	23	Nordeste
2014-10-08	435	2	1	5	2	1	230730	1	B451	*B451					4	0	35	23	Nordeste
2014-12-15	451	1	1	1	5	2	230440	1	B450	*R092	*A419	*J988	*B459	*I10X*I269	5	0	51	23	Nordeste
2015-06-30	425	1	4	1	5	1	230190	1	B451	*R578	*B451				4	0	25	23	Nordeste
2015-03-04	454	1	4	2	4	4	230765	1	B451	*R688	*G932	*G936	*B451	*I10X	5	0	54	23	Nordeste
2016-03-16	428	1	1	1	5	1	230440	1	B458	*R688	*A419	*G08X	*B458		4	0	28	23	Nordeste
2016-10-25	428	1	1	1	5	9	230440	1	B451	*G936	*B451				4	0	28	23	Nordeste
2016-02-11	455	2	4	3		1	230220	1	B451	*J960	*B451*G052				5	0	55	23	Nordeste
2017-04-16	427	1	1	2	2	1	230800	1	B451	*R688	*A419	*B451			4	0	27	23	Nordeste
2017-10-22	427	2	4	1	3	1	230200	1	B451	*J969	*G932	*G936	*B451	*N390*K801	4	0	27	23	Nordeste
2017-06-30	442	1	4	2	3	7	230350	1	B451	*R578*A419	*A419	*B451			5	0	42	23	Nordeste
2017-05-30	465	2	4	3	5	2	230440	1	B451	*A419	*G932	*G919	*B451*A179	*E149*I64X	6	0	65	23	Nordeste
2017-03-21	450	1	4	2	4	3	230440	1	B451	*B451					5	0	50	23	Nordeste
2017-10-27	454	1	2	2		6	231140	1	B451	*R688	*A419	*B451			5	0	54	23	Nordeste
2017-11-07	424	1	4	1	5	2	231380	3	B450	*R578	*B457	*B450			4	0	24	23	Nordeste
2017-03-15	436	2	4	2	3	9	231290	1	B451	*A419	*B451				4	0	36	23	Nordeste
2017-08-27	428	2	4	2	4	3	231290	1	B451	*B451					4	0	28	23	Nordeste
2018-08-11	463	1	4	2	2	9	231400	1	B457	*R688	*A419	*B457			6	0	63	23	Nordeste
2018-09-07	462	2	4	2	4	9	230630	1	B451	*R688	*A419	*J189		*B451	6	0	62	23	Nordeste
2018-05-14	444	2	4	2	5	2	231180	1	B451	*J80X	*G932	*B451			5	0	44	23	Nordeste
2018-04-18	437	1	1	1	4	1	230440	1	B451	*G931	*B451				4	0	37	23	Nordeste
2018-09-26	465	1	4	4	2	5	230440	1	B451	*B451				*F172	6	0	65	23	Nordeste
2019-01-29	451	1	1	2	3	3	231140	1	B451	*R570	*I490		*B451	*N178	5	0	51	23	Nordeste
2019-04-18	427	1	4	1	4	4	230440	1	B451	*B451					4	0	27	23	Nordeste
2019-08-19	467	1	4	2	3	1	230440	1	B457	*A419	*B457			*E149*I10X	6	0	67	23	Nordeste
2019-03-25	471	2	4	2	3	6	231260	1	B451	*A419	*G008	*B451			6	0	71	23	Nordeste
2019-01-30	446	1	4	1	2	6	231350	1	B459	*J969	*R568	*B459			5	0	46	23	Nordeste
2020-07-14	486	2	2	3	2	9	230440	1	B450	*R578*A419	*J159	*B459			7	0	86	23	Nordeste
2020-11-08	460	1	4	2	3	7	230428	1	B451	*G932	*B451*G038			*N189	5	0	60	23	Nordeste
2021-01-11	447	1	4	1	2	6	230630	1	B459	*R092	*B459				5	0	47	23	Nordeste
2021-10-01	472	1	4	4	5	2	230440	1	B451	*R688	*R578	*B451		*N19X	6	0	72	23	Nordeste
2018-01-18	474	1	1	2	2	9	240570	3	B450	*B450					6	0	74	24	Nordeste
2018-06-26	433	1	4	5	3	1	240270	1	B451	*B451					4	0	33	24	Nordeste
2013-07-22	431	1	4	5	1	6	250690	1	B451	*J969	*G936	*G932	*B451		4	0	31	25	Nordeste
2013-12-18	462	1	4			6	250930	1	B450	*A419	*J189			*B459	6	0	62	25	Nordeste
2017-04-26	447	2	4	5	4	1	250750	1	B457	*B457					5	0	47	25	Nordeste
2019-08-08	466	1	1	2	2	6	250750	1	B450	*R688	*A419	*B450		*Q070*E118	6	0	66	25	Nordeste
2019-07-26	429	1	1	1	4	4	250750	1	B451	*G932	*I629	*B451	*B451		4	0	29	25	Nordeste
2020-04-18	453	1	4	2	4	1	250750	1	B451	*A419	*B451				5	0	53	25	Nordeste
2011-06-15	405	1	4			1	260400	1	B450		*R048	*A419	*B459		2	0	5	26	Nordeste
2011-06-12	424	1	1	2	4	9	260680	1	B451	*A419	*A412			*B451*Y830	4	0	24	26	Nordeste
2011-07-04	433	2	4	1		5	260960	1	B459	*G932	*B459				4	0	33	26	Nordeste
2011-08-07	444	1	2	9		5	261160	1	B451	*A419	*B451			*J969*N179	5	0	44	26	Nordeste
2011-12-20	441	1	4	2	2	3	261380	1	B450	*R688	*A419	*B459		*Y830*L024	5	0	41	26	Nordeste
	472	2	4	2	2	7	260960	1	B459	*B459	*J988	*N390		*I64X*N19	6	0	72	26	Nordeste
2012-01-10	476	2	1	2	2	9	260400	1	B451	*A419	*J988	*B451		*R54X	6	0	76	26	Nordeste
2012-07-30	438	2	4	1	2	9	260520	1	B451	*A419	*A419	*J988	*B451		4	0	38	26	Nordeste
2012-12-20	442	1	4	1	1	6	261190	1	B451	*I269	*B451			*D649	5	0	42	26	Nordeste
2013-03-24	447	2	1	1	2	5	260790	1	B459	*R688	*R090	*J988	*B459	*E249	5	0	47	26	Nordeste
2013-09-15	447	2	4	1		1	261160	1	B451	*G039	*B451			*I10X	5	0	47	26	Nordeste
2014-01-07	447	2	1	1	2	7	261160	1	B451	*J969	*J988	*B451			5	0	47	26	Nordeste
2015-08-08	416	2	4	1		9	260030	1	B451	*B451	*R51X				3	0	16	26	Nordeste
2015-04-17	431	2	4	1	5	2	260790	1	B451	*A419	*A419	*B451	*B451	*N19X	4	0	31	26	Nordeste
2015-04-19	416	1	4	1		9	260825	1	B451	*B451					3	0	16	26	Nordeste
2015-08-04	463	1	4	2	3	9	260520	1	B451	*R402	*G919	*B451		*R092	6	0	63	26	Nordeste
2015-09-20	461	1	4	2	4	7	261640	1	B451	*J988	*J988	*B451			6	0	61	26	Nordeste
2015-09-15	419	2	1	1	3	9	260220	1	B451	*R688	*B451				3	0	19	26	Nordeste
2015-09-21	445	1	1	1	2	6	260640	1	B451	*A419	*J960	*J181	*B451		5	0	45	26	Nordeste
2016-01-31	454	2	4	3		9	260290	1	B451	*E875	*A419			*B451	5	0	54	26	Nordeste
2016-03-28	472	1	4		2	7	261160	1	B451	*R578	*A419	*B451		*Y830	6	0	72	26	Nordeste
2016-05-04	443	1	4	2	2	7	260875	1	B457	*A419	*B457			*K746	5	0	43	26	Nordeste
2016-07-08	449	1	4	5	3	7	260520	1	B459	*R090	*B459				5	0	49	26	Nordeste
2016-08-06	453	1	4	9		9	260790	1	B451	*B451				*A162	5	0	53	26	Nordeste
2016-09-09	422	2	4	1	3	9	260790	1	B459	*J81X	*G936	*R162	*B459		4	0	22	26	Nordeste
2016-10-13	420	1	4	5	1	5	261060	1	B451	*J960	*Y848*J950	*J188	*B451	*G009*A162	3	0	20	26	Nordeste
2017-02-21	444	1	2	2	4	7	260680	3	B451	*J960	*B451			*R402	5	0	44	26	Nordeste
2017-05-19	449	1	4	2	2	6	261260	1	B451	*A419	*J988	*B451		*Y434*Y830	5	0	49	26	Nordeste
2017-02-11	424	1	4	1	3	1	260490	1	B459	*J80X	*B459				4	0	24	26	Nordeste
2018-09-05	483	1	1	2	3	9	260200	1	B451	*R688	*R578	*A419	*B451	*J159*G912	7	0	83	26	Nordeste
2018-01-17	439	1	4	2	4	5	260960	1	B451	*A419	*J189	*B451			4	0	39	26	Nordeste
2018-02-10	431	2	1	5	4	3	261070	1	B451	*A419	*R090	*R090	*B451	*M254	4	0	31	26	Nordeste
2018-04-21	423	1	1	1	4	5	260960	1	B451	*J960	*A419	*G060	*B451	*D811	4	0	23	26	Nordeste
2018-06-07	450	1	4	1	3	9	260790	1	B451	*A419	*G009	*G919	*B451	*F102*Y832	5	0	50	26	Nordeste
2018-08-10	428	1	4	1	2	6	260730	1	B451	*G932	*B451				4	0	28	26	Nordeste
2018-06-18	454	1	1	1	4	1	261160	1	B451	*R688	*B451				5	0	54	26	Nordeste
2019-02-14	463	2	4	2		9	261000	1	B451	*B451				*N390*I10X*E149	6	0	63	26	Nordeste
2019-01-25	465	2	4	3	3	3	261160	1	B451	*B451					6	0	65	26	Nordeste
2020-05-06	460	1	1	2	1	5	261160	1	B450	*I500	*A419	*J988	*B459		5	0	60	26	Nordeste
2020-02-10	463	1	4	2	3	5	260790	1	B451	*R570	*A419	*B451		*I219	6	0	63	26	Nordeste
2020-11-04	448	2	4	1	4	1	261160	1	B450	*A419	*B459			*N179	5	0	48	26	Nordeste
2021-05-10	462	2	1	1	4	6	260775	1	B451	*A419	*G049	*B451		*I10X	6	0	62	26	Nordeste
2021-03-28	438	2	1	1	4	3	261070	1	B451	*A419	*J988			*B333*B451	4	0	38	26	Nordeste
2021-09-28	462	2	4	2	2	9	260105	1	B458	*B458				*G408*I10X	6	0	62	26	Nordeste
2021-07-13	427	1	4	1		4	261160	1	B451	*A419	*J189		*B451		4	0	27	26	Nordeste
2022-04-25	452	1		2	2	6	261050	1	B459	*W789*T179	*R11X	*B459			5	0	52	26	Nordeste
2022-01-24	471	1	1	3	2	9	260790	1	B459	*J960	*G919	*B459		*J188*J939	6	0	71	26	Nordeste
2022-10-20	448	2	4	4	4	4	261160	1	B451	*J969	*G09X	*B451			5	0	48	26	Nordeste
2011-08-17	457	1	4		2	7	270510	1	B451	*A419	*B451				5	0	57	27	Nordeste
2012-05-11	432	2	4	5		9	270430	1	B451	*R092	*G932	*B451			4	0	32	27	Nordeste
2012-07-15	458	1	1	2	4	9	270430	1	B458	*J960	*G932	*B458			5	0	58	27	Nordeste
2012-10-15	478	2	4	2		1	270550	3	B450	*J159	*B459				6	0	78	27	Nordeste
2012-12-17	428	1	1	1	5	2	270430	1	B451	*J960	*G049	*B451			4	0	28	27	Nordeste
2013-11-06	465	1	4	2		1	270030	1	B451	*N179	*A419	*B451		*K762	6	0	65	27	Nordeste
2014-07-20	415	1				1	270430	1	B451	*G939	*B451			*J189*A419	3	0	15	27	Nordeste
2014-08-10	424	1	4	1	5	2	270430	1	B451	*G932	*B451				4	0	24	27	Nordeste
2015-02-12	433	1	4			6	270510	1	B451	*A419	*B451				4	0	33	27	Nordeste
2017-01-26	425	2	4	1	3	9	270810	1	B451	*B451				*M329	4	0	25	27	Nordeste
2020-10-28	410	2	4	9		1	270650	1	B451	*R092	*J690	*R688	*B451*U049	*Q250	2	0	10	27	Nordeste
2021-11-17	464	1	1	2	1	9	270030	1	B451	*A419	*B451			*E149*N039	6	0	64	27	Nordeste
2012-02-21	451	1	4	2	2	6	280460	1	B451	*G049	*A419	*B451			5	0	51	28	Nordeste
2015-04-13	438	1	4	2	2	9	280030	1	B451	*A419	*G936	*B451		*I10X	4	0	38	28	Nordeste
2017-12-15	423	2	4	1	5	9	280320	1	B459	*B459					4	0	23	28	Nordeste
2017-06-06	437	1	4	5	2	6	280240	1	B459	*G931*R092	*R092	*B459			4	0	37	28	Nordeste
2018-09-08	456	1	4	1	2	6	280320	1	B451	*G932	*G919	*B451			5	0	56	28	Nordeste
2019-08-10	449	1	4	1	4	9	280210	1	B451	*A419	*B451				5	0	49	28	Nordeste
2011-03-04	413	1	4	1	2	9	292030	1	B451	*A419	*B451				3	0	13	29	Nordeste
2011-12-09	412	1	2	1	2	1	292150	1	B451	*A419	*B451				3	0	12	29	Nordeste
2012-04-18	457	1	2	2	2	7	290650	1	B451	*G932	*B451				5	0	57	29	Nordeste
2012-01-25	423	2	4	1	4	9	291650	1	B451	*D759	*E878	*N19X	*B451		4	0	23	29	Nordeste
2012-12-04	473	2	4	3		1	291800	1	B451	*A419	*B451			*E889*N19	6	0	73	29	Nordeste
2012-11-22	459	2	4	2		1	292740	1	B457	*A419	*B457			*E149	5	0	59	29	Nordeste
2014-03-27	478	1	4			1	291840	1	B450	*A419	*J988	*B450		*M069	6	0	78	29	Nordeste
2014-08-13	469	1		9		9	290570	1	B451	*B451				*J189*N19	6	0	69	29	Nordeste
2014-09-10	429	1	2	1	1	7	291920	1	B451	*R571	*A419	*B451			4	0	29	29	Nordeste
2015-03-23	416	1	4	1	3	9	292660	1	B459	*R578	*J189			*K922*B459	3	0	16	29	Nordeste
2015-07-13	433	1	1	1	4	7	291005	1	B450	*A412				*B459*N179	4	0	33	29	Nordeste
2015-05-23	442	1	2	2	3	7	292740	1	B451	*I64X	*B451				5	0	42	29	Nordeste
2015-05-31	439	1	4	1		9	292740	1	B451	*B451	*A419			*M329	4	0	39	29	Nordeste
2015-04-29	447	1	4	1	3	1	291800	1	B451	*B451*G021					5	0	47	29	Nordeste
2015-07-23	426	1	4	1	4	9	292840	1	B450	*A419		*B459			4	0	26	29	Nordeste
2015-11-04	438	1	4	1	1	6	291840	1	B451	*B451					4	0	38	29	Nordeste
2016-06-19	456	1	4	9		5	292880	1	B450	*J960	*A419	*J189*B459		*M139*F172	5	0	56	29	Nordeste
2016-07-04	428	2	4	1		9	293010	1	B451	*B451					4	0	28	29	Nordeste
	442	1	4	5	3	5	292720	1	B451	*A419	*B451*G052			*E109	5	0	42	29	Nordeste
2017-11-06	472	1		1	2	1	292740	1	B451	*A419				*B451*N189	6	0	72	29	Nordeste
2017-02-10	452	1	4	4	4	9	290070	1	B451	*B450	*B451			*I10X*G932	5	0	52	29	Nordeste
2017-09-09	462	2	4	2	4	4	292170	1	B451	*A419	*B451			*E149*L89X	6	0	62	29	Nordeste
2017-05-15	448	2	1	2		6	291670	1	B451	*R579	*A419	*B451		*G919	5	0	48	29	Nordeste
2017-04-04	410	1	4	1	1	9	292880	1	B451	*A419	*B451				2	0	10	29	Nordeste
2017-07-26	455	1	4	9		9	292740	1	B451	*A419	*J189	*Y848*T884	*B451	*N179*K920	5	0	55	29	Nordeste
2018-05-04	446	1	4	2	4	6	290910	1	B451	*G932	*B451			*J159*N179	5	0	46	29	Nordeste
2018-02-19	465	1	4	2	2	9	292890	1	B451	*B451					6	0	65	29	Nordeste
2018-07-12	478	1	2	2	1	9	290440	1	B451	*B451	*G009	*J690			6	0	78	29	Nordeste
2018-05-31	474	2	4	1	2	5	292740	1	B451	*R579	*R578	*A419	*B451	*J80X	6	0	74	29	Nordeste
2018-07-25	463	2	4	1	5	1	292740	1	B450	*R578	*J80X	*B450		*R739	6	0	63	29	Nordeste
2018-11-08	448	1	4	1	5	2	293050	1	B451	*B451	*B459			*D849	5	0	48	29	Nordeste
2018-12-08	452	1	4	1	3	7	293150	1	B451	*N179	*A419	*B451			5	0	52	29	Nordeste
2019-06-20	440	1	4	1	4	4	290650	1	B451	*B451					4	0	40	29	Nordeste
2019-03-16	481	2	4	3	2	9	292740	1	B451	*B451				*N390	7	0	81	29	Nordeste
2019-05-31	429	1	4	2	4	1	290320	1	B451	*A419		*B451			4	0	29	29	Nordeste
2019-04-29	453	2	2	2	4	1	291080	1	B451	*A419	*B451				5	0	53	29	Nordeste
2019-10-10	450	1	4	1	2	6	293230	1	B457	*E872	*A419	*B457			5	0	50	29	Nordeste
2020-01-06	466	2	4	5	2	6	291500	1	B451	*R578	*A419	*B451			6	0	66	29	Nordeste
2020-03-31	446	2	4	2		1	292740	2	B451	*R578	*B451	*R51X			5	0	46	29	Nordeste
2020-01-08	467	1	1	2		9	291735	1	B451	*A419	*G932	*B451			6	0	67	29	Nordeste
2020-09-20	460	1	4	2	3	7	292740	1	B451	*G938	*B451				5	0	60	29	Nordeste
2020-10-30	456	1	2	2	2	5	291190	1	B451	*B451					5	0	56	29	Nordeste
2020-12-04	454	1	4	2	2	6	292660	1	B457	*G049	*B457			*I10X*I872	5	0	54	29	Nordeste
2021-02-22	473	1	1	2	4	3	292740	1	B451	*A419	*J158	*B451			6	0	73	29	Nordeste
2021-01-24	447	2	4	5	4	9	292740	1	B451	*G938	*G936	*B451		*R092*J159	5	0	47	29	Nordeste
2021-05-10	434	1	4	1	5	2	293135	1	B451	*A419	*G049	*B451			4	0	34	29	Nordeste
2022-03-22	455	1	4	1	2	5	291650	1	B451	*A419	*J189	*B451	*R418		5	0	55	29	Nordeste
2022-02-13	419	1	4	1	4	1	291080	1	B458	*B458					3	0	19	29	Nordeste
2022-04-26	476	1	4	2	2	7	293200	1	B451		*G932	*B451			6	0	76	29	Nordeste
2022-03-10	422	1	4	1	4	4	291080	1	B451	*G936	*G049	*B451			4	0	22	29	Nordeste
2022-06-29	448	1				1	291210	1	B451		*B451				5	0	48	29	Nordeste
2022-03-26	446	1	4	2	4	3	291955	1	B451	*A419	*B451				5	0	46	29	Nordeste
2022-01-31	451	2	1	2	3	9	293330	1	B459	*G936	*B459				5	0	51	29	Nordeste
2022-08-17	456	1	4		2	9	292030	1	B451	*G938	*B451			*F102*I10X	5	0	56	29	Nordeste
2022-09-30	446	1	4	9		1	290540	1	B451	*B451				*F172*F102	5	0	46	29	Nordeste
2022-08-21	447	2	4	1	2	6	291030	1	B451	*A419	*J189	*R579	*G031	*B451*E149	5	0	47	29	Nordeste
2022-12-19	424	2	4	1	4	5	290475	1	B451	*G938	*R578	*J960	*B451		4	0	24	29	Nordeste
2022-09-08	431	2	2	1	3	9	290570	1	B450	*A419	*J182			*B459*E669	4	0	31	29	Nordeste
2011-05-20	479	1	1	2	3	9	310620	1	B450	*A419	*J984	*B450			6	0	79	31	Sudeste
2011-08-15	450	1	4	2		6	314150	1	B451	*A419	*G932	*G919	*B451		5	0	50	31	Sudeste
2011-07-16	459	1	1	2	4	1	310620	1	B450	*B49X	*B450*B451				5	0	59	31	Sudeste
2011-02-13	442	1	4	2	2	6	312705	1	B458	*R092	*B458				5	0	42	31	Sudeste
2011-03-05	449	1	1	2	4	7	317010	1	B451	*J960	*A419	*A419	*J189	*B451*B333	5	0	49	31	Sudeste
2011-08-27	460	1	5	2	4	2	311380	1	B451	*I619	*B451				5	0	60	31	Sudeste
2011-09-21	451	1	1	1	2	9	314400	1	B451		*A419	*G935	*B451	*Y848*J189	5	0	51	31	Sudeste
2011-05-04	420	2	4	1	3	1	314430	1	B451	*B451					3	0	20	31	Sudeste
2011-05-21	436	1	4	2	3	5	310170	1	B458	*R092	*B458	*B49X			4	0	36	31	Sudeste
2011-07-12	434	2	4	5	2	9	315160	1	B457	*A419	*A419	*B457		*E669*E149	4	0	34	31	Sudeste
2012-03-27	452	1	1	2	4	9	316100	1	B457	*B457				*N189	5	0	52	31	Sudeste
2012-01-13	444	1	1	2	4	7	317010	1	B451	*G935	*G936	*B451			5	0	44	31	Sudeste
2012-03-24	456	1			5	2	310620	1	B451	*R578	*B451			*N179*J189	5	0	56	31	Sudeste
2012-10-20	451	1	1	4	3	5	312950	1	B459	*J969	*J960	*B459			5	0	51	31	Sudeste
2012-07-20	449	1	4	2	2	9	316935	1	B450	*A419	*B459			*N189	5	0	49	31	Sudeste
2012-08-14	469	2		2		9	316720	1	B451	*R688	*B451				6	0	69	31	Sudeste
2012-10-01	460	1	4	2	2	1	315210	1	B451	*R092	*B451				5	0	60	31	Sudeste
2012-09-14	468	1	4	4	3	5	312320	1	B451	*A419	*B451			*I776*Y540	6	0	68	31	Sudeste
2012-02-21	432	1	1	1	3	7	317010	1	B451	*R579	*R688	*A419	*B451	*B333*I620	4	0	32	31	Sudeste
2013-12-23	469	1		4	3	7	311860	1	B458	*B458				*I10X	6	0	69	31	Sudeste
2013-04-24	466	1	1	3		9	314800	1	B451				*B451	*J449*I500	6	0	66	31	Sudeste
2013-10-17	458	1	4	1	3	9	310620	1	B451	*G932	*B451			*A419*N12	5	0	58	31	Sudeste
2013-10-04	443	1	4	1	4	9	310620	3	B451	*R99X				*B451*G09	5	0	43	31	Sudeste
2013-01-11	434	1	1	2	4	7	310620	1	B451	*G935	*B451				4	0	34	31	Sudeste
2013-03-05	439	1	1	2		5	310400	1	B459	*A419*	*B45	*A179*	*B24X	*G91	4	0	39	31	Sudeste
2013-06-27	448	1	1	1	2	6	314580	1	B451	*A419	*J159	*B451		*F172	5	0	48	31	Sudeste
2013-07-13	444	1	4	1	3	7	313010	1	B457	*T814*A419	*Y838	*N321	*B457		5	0	44	31	Sudeste
2013-11-13	418	2	1	1	3	9	312087	1	B451	*R688	*A419	*G919	*B451	*M329	3	0	18	31	Sudeste
2014-02-15	445	1	1	2	2	9	313820	1	B451	*B451					5	0	45	31	Sudeste
2014-03-27	451	1		9		1	316070	1	B451	*R688	*A419	*B451		*M069*I10	5	0	51	31	Sudeste
2014-04-16	470	1	1	2	3	7	310620	1	B451	*A419	*N390	*B451		*I500	6	0	70	31	Sudeste
2014-05-27	439	2		2	4	1	317010	1	B450	*R688	*A419	*B459		*G919*I10	4	0	39	31	Sudeste
2014-06-10	472	2	4	2	4	5	314470	1	B451	*A419	*Y95X*J189	*B451			6	0	72	31	Sudeste
2014-07-10	480	1	1	2		1	314900	1	B450	*R688	*J969	*B450			6	0	80	31	Sudeste
2014-09-14	441	1	4	1	4	7	313820	1	B451	*B451					5	0	41	31	Sudeste
2014-10-27	442	1	2	9	2	1	314090	1	B451	*R688	*B451				5	0	42	31	Sudeste
2014-11-04	421	1	4	1	3	5	317040	1	B451	*G935	*G919	*B451		*N179*G049*A419	4	0	21	31	Sudeste
2014-11-11	449	2		9		1	313670	1	B451	*B451	*G932				5	0	49	31	Sudeste
2015-02-07	433	1	4	1	3	3	313460	1	B451	*B451					4	0	33	31	Sudeste
2015-07-05	438	1	1	1		7	310400	1	B459	*J960	*G932	*B459			4	0	38	31	Sudeste
2015-10-21	423	2	1	9	5	3	310400	1	B451	*A419	*B451				4	0	23	31	Sudeste
2015-09-07	455	1	4	2	3	7	313470	1	B451	*A419	*B451				5	0	55	31	Sudeste
2015-06-24	416	2	4	1	4	9	310170	1	B451	*R688	*A419	*B451			3	0	16	31	Sudeste
2015-10-11	466	1	1	2	3	1	313720	1	B451	*A419	*J189	*B450	*B451		6	0	66	31	Sudeste
	455	1	4	2	2	9	311000	1	B451	*B451	*G934			*A309*I251	5	0	55	31	Sudeste
2015-01-11	449	1	1	2	2	5	316553	1	B451	*G935	*B451				5	0	49	31	Sudeste
2015-09-24	416	2	4	1	3	9	313520	1	B451	*R688	*A419	*B451		*N179	3	0	16	31	Sudeste
2015-03-14	467	1	1	2	4	9	316720	1	B451	*R688	*A419	*B451		*Q446	6	0	67	31	Sudeste
2015-07-06	466	2	1	2	2	9	314810	1	B459	*J960	*Y838	*I609	*B459		6	0	66	31	Sudeste
2015-08-04	445	2	4	1	4	1	317020	2	B450	*A419	*B459	*J189			5	0	45	31	Sudeste
2015-11-29	434	2	1			1	311510	1	B451	*R688	*A419	*B451			4	0	34	31	Sudeste
2016-02-14	462	1	1	2	3	7	310000	1	B459	*B459				*K746	6	0	62	31	Sudeste
2016-02-25	416	1	4	1		9	313505	1	B459	*G932	*B459				3	0	16	31	Sudeste
2016-03-11	456	1	4	4	2	7	312410	1	B451	*A419	*B451				5	0	56	31	Sudeste
2016-03-22	462	2	1	3	1	9	311440	1	B451	*B451				*N289*Y830*B259	6	0	62	31	Sudeste
2016-03-31	461	1	4	2	2	9	312980	1	B451	*A419	*B451			*J628*A162	6	0	61	31	Sudeste
2016-04-13	436	1	1	5	3	7	317010	1	B451	*A419	*Y848*T857	*B451	*B973	*I10X	4	0	36	31	Sudeste
2016-05-06	447	1	4	1	3	6	315680	1	B451	*A419	*B451				5	0	47	31	Sudeste
2016-06-26	451	2	1	4	1	9	312700	1	B457	*A419	*B457			*B973	5	0	51	31	Sudeste
2016-08-19	462	1	2	2	2	4	314330	1	B451	*A419	*J969	*N19X	*B451	*K746	6	0	62	31	Sudeste
2016-10-31	456	1	4	2	4	9	310620	1	B457	*B457				*Y434*T380*N189	5	0	56	31	Sudeste
2017-09-06	462	1	2	2	3	9	312770	1	B459	*J969	*B459				6	0	62	31	Sudeste
2017-01-30	443	2	2	5	3	9	310400	1	B450	*A419	*B399	*B459	*B973		5	0	43	31	Sudeste
2017-02-17	490	1	1	2		9	317020	1	B451	*A419	*A418	*J189	*B451		7	0	90	31	Sudeste
2017-04-22	429	2	4	2	4	9	310940	1	B451	*A419	*B451			*N179	4	0	29	31	Sudeste
2017-08-17	456	1	1	2	5	3	312920	1	B451	*R578	*B451				5	0	56	31	Sudeste
2017-07-12	470	1	4	2	1	1	314330	1	B450	*N179	*A419	*B459			6	0	70	31	Sudeste
2017-06-09	446	1	1	1	5	3	317020	1	B451	*A419	*J189			*K767*B451	5	0	46	31	Sudeste
2017-08-28	464	1	1	4	3	3	314480	1	B451	*R092	*B451*G038				6	0	64	31	Sudeste
2017-06-23	444	1	1	2	3	1	311670	1	B451	*R570	*B451			*J189	5	0	44	31	Sudeste
2017-06-22	467	1	4	2		9	314800	1	B451	*A419	*J189	*R092	*B451		6	0	67	31	Sudeste
2017-05-06	445	1	1	1	5	2	317020	1	B451	*A419	*B451				5	0	45	31	Sudeste
2017-02-18	446	1	4	2	2	7	310670	1	B451	*A419	*B451			*J189*R54X	5	0	46	31	Sudeste
2018-03-27	461	1	4	4	3	6	314310	1	B458	*A419				*B458	6	0	61	31	Sudeste
2018-03-17	444	1	4	4	3	7	310620	1	B451	*R578	*A419*J189	*B451		*K769*Y830	5	0	44	31	Sudeste
2018-03-27	473	1	1	2	3	1	310620	1	B457	*A419	*B457	*Y434		*I10X*E149	6	0	73	31	Sudeste
2018-03-29	475	1	4	5	4	6	313820	1	B451	*B451				*N179	6	0	75	31	Sudeste
2018-08-31	446	1	4	2	3	8	311860	1	B458	*A419	*B458				5	0	46	31	Sudeste
2018-02-08	439	1	4	1	3	1	314060	1	B451	*B451					4	0	39	31	Sudeste
2018-02-22	456	1	4	2	3	7	314800	1	B451	*B451					5	0	56	31	Sudeste
2018-06-21	481	1	1	2	2	9	311260	3	B450	*B450					7	0	81	31	Sudeste
2018-03-17	450	1	4	2	2	6	311530	1	B451	*G934	*B451				5	0	50	31	Sudeste
2018-07-14	461	2	4	1	4	5	314070	1	B451	*A419				*B451*N200*I64X*M622*I48X	6	0	61	31	Sudeste
2018-05-27	431	1	4	9		1	313130	1	B459	*R688	*B459				4	0	31	31	Sudeste
2018-09-05	437	2	1	4	4	4	312830	1	B450	*A419	*N189		*B459	*Y830*N059	4	0	37	31	Sudeste
2018-08-08	456	1	1	3	4	9	314410	1	B450	*A419	*A419	*B459		*N189*N032	5	0	56	31	Sudeste
2018-01-11	425	1	4	1	4	4	314390	1	B451	*A419	*B451				4	0	25	31	Sudeste
2019-06-18	439	1	4	2		2	316720	1	B451	*J969	*J189			*B451*N19X	4	0	39	31	Sudeste
2019-04-20	459	1	4	1		9	310710	1	B451	*G931	*J81X	*B451			5	0	59	31	Sudeste
2019-11-10	467	2	1	2	3	9	316720	1	B450	*A419	*B450			*E149*I10X	6	0	67	31	Sudeste
2019-04-13	457	1	1	3	4	5	315180	1	B451	*A419	*B451				5	0	57	31	Sudeste
2019-02-23	477	1	4	3		9	310020	1	B451	*A419	*G038	*B451		*N179	6	0	77	31	Sudeste
2019-06-04	447	1	4	9	4	7	317005	1	B459	*B459				*E46X*R090	5	0	47	31	Sudeste
2019-10-05	452	1	2	2	2	9	316710	1	B451	*G911	*B451				5	0	52	31	Sudeste
2019-04-04	440	2	4	1	3	9	317020	1	B457	*N179	*A419	*B457		*B59X*D696	4	0	40	31	Sudeste
2019-08-20	471	1	1	2	2	1	315580	1	B459	*J960	*B459				6	0	71	31	Sudeste
2019-09-09	441	1	4	2	5	2	310620	1	B451	*B451					5	0	41	31	Sudeste
2020-06-22	446	1	4	1	4	9	311110	1	B451	*B451	*E46X	*J189			5	0	46	31	Sudeste
2020-03-04	466	1	1	2	4	9	311910	1	B451	*A419	*B451				6	0	66	31	Sudeste
2020-06-07	457	1	4	2	2	7	311200	1	B451	*E872	*N179	*A419		*B451*N289*J830*Y434	5	0	57	31	Sudeste
2020-02-20	463	1	4	4	2	7	310620	1	B459	*N179	*K729	*B459		*K746*J189	6	0	63	31	Sudeste
2020-02-20	456	2	4	2	4	9	310670	1	B451	*A419				*B451	5	0	56	31	Sudeste
2020-08-14	429	1	2	9	4	1	313130	1	B451	*R688	*B451			*E232	4	0	29	31	Sudeste
2020-07-06	413	2	1	1	2	1	311860	1	B457	*R571	*D689	*K729	*B457	*N289*Y830*D618	3	0	13	31	Sudeste
2020-09-11	439	1	4	9		5	313670	1	B450	*A419	*B459				4	0	39	31	Sudeste
2020-10-17	451	2	1	1	4	4	316690	1	B450	*A419	*B459			*Y830*N189*I10X	5	0	51	31	Sudeste
2020-10-22	458	1	1	1	4	7	314790	1	B451	*A419	*J189			*B451	5	0	58	31	Sudeste
2020-10-30	486	1	1	3	4	9	313670	1	B457	*R688	*A419	*B457		*N179*J449	7	0	86	31	Sudeste
2020-11-10	427	1	4	1	3	9	316800	1	B451	*G918	*G031	*B451		*J459*B342*U071	4	0	27	31	Sudeste
2021-04-16	416	2	4	9	3	9	310800	1	B450	*R688	*A419	*B459		*G919	3	0	16	31	Sudeste
2021-02-16	455	2	1	1	3	5	314700	1	B459	*B459				*J459	5	0	55	31	Sudeste
2021-05-20	451	1	1	2	4	9	315780	1	B457	*J969	*J984*A419	*B457		*N039*B182	5	0	51	31	Sudeste
2021-03-04	463	1	1	2	2	9	311860	1	B450	*A419	*B459			*Y434*N19X	6	0	63	31	Sudeste
2021-05-16	467	1	2	2	1	6	311120	2	B459	*I469	*B459	*J984			6	0	67	31	Sudeste
2021-04-24	443	1	4	2	3	7	315680	1	B451	*A419	*Y848	*B451		*L100*E149	5	0	43	31	Sudeste
2021-06-27	456	1	1	2	4	7	312980	1	B451	*B451					5	0	56	31	Sudeste
2021-05-26	459	1	1	2	5	2	315780	1	B451	*G049	*B451			*B342*U071*I10X*N19X	5	0	59	31	Sudeste
2021-10-04	456	1	1	2	4	9	315780	1	B451	*A419				*K703*B451	5	0	56	31	Sudeste
2021-12-14	450	2	1	3		9	310400	1	B451	*R092	*R688	*A419	*B451		5	0	50	31	Sudeste
2021-02-21	456	1	2	2	2	7	314200	1	B459	*J960	*J969*E872	*B459			5	0	56	31	Sudeste
2021-11-07	427	1	1	1	5	5	311710	1	B451	*A419	*B451				4	0	27	31	Sudeste
2022-04-25	439	1	1	2		8	311140	1	B451	*G936	*B451				4	0	39	31	Sudeste
2022-01-29	456	1	2	4	3	7	310350	1	B450	*A419	*B459				5	0	56	31	Sudeste
2022-03-22	449	2	1	4	4	4	310620	1	B451	*A419	*J189	*B451		*N329*M349	5	0	49	31	Sudeste
2022-04-27	456	2	1	2		5	315670	1	B450	*A419	*B459				5	0	56	31	Sudeste
2022-02-08	463	1	2	4	2	4	316720	1	B451	*A419	*N179	*B451			6	0	63	31	Sudeste
2022-05-26	420	2	1	1	4	9	310090	1	B457	*A418	*K859	*M329	*B457		3	0	20	31	Sudeste
2022-10-30	465	1	1	9	4	9	312710	1	B451	*G936	*B451				6	0	65	31	Sudeste
2022-11-15	469	2	4	2		9	313630	1	B451	*G911	*B451				6	0	69	31	Sudeste
2022-12-18	477	1	1	2	3	7	312230	1	B457	*A419	*B457				6	0	77	31	Sudeste
2022-10-05	439	1	1	4	4	5	313670	1	B451	*A419	*B451	*B459			4	0	39	31	Sudeste
2022-09-30	435	2	4	5	5	9	313520	1	B451	*B451					4	0	35	31	Sudeste
2022-10-02	454	1	4	5	2	7	311220	1	B450	*A419	*D689	*K720	*B459		5	0	54	31	Sudeste
2022-09-13	461	2	1	2	3	9	316420	1	B451	*A419	*B451				6	0	61	31	Sudeste
2022-07-28	446	1	4	2	2	6	312400	1	B451	*I669	*B451				5	0	46	31	Sudeste
2022-12-05	433	1	1	2	4	1	314700	1	B451	*A419	*B451				4	0	33	31	Sudeste
2022-07-25	456	1	2	4	1	6	315510	1	B451	*A419		*B451			5	0	56	31	Sudeste
2022-10-27	464	1	4	2	2	9	313460	1	B451	*G931	*B451				6	0	64	31	Sudeste
2022-10-02	483	2	4	2	2	5	311860	1	B457	*R579	*B457			*I48X	7	0	83	31	Sudeste
	468	1	1	4	5	2	320530	1	B450	*A419		*J189	*B459	*I255*N189	6	0	68	32	Sudeste
2014-11-18	434	1	1	9		8	320320	1	B451	*A415	*J159	*B451			4	0	34	32	Sudeste
2014-11-19	440	1	4	1	3	9	320130	3	B459	*J81X	*G932	*B459		*E46X	4	0	40	32	Sudeste
2015-04-13	465	2	4	2		9	320350	1	B451	*R688	*J984	*R568*W789	*B451		6	0	65	32	Sudeste
2015-02-27	450	1	1	1		7	320520	1	B451	*A419	*B451				5	0	50	32	Sudeste
2015-06-16	477	1	4	9		9	320520	1	B451	*N10X*A419	*Y832	*G912	*B451	*I500*I48X	6	0	77	32	Sudeste
2017-02-08	475	1	1	2	3	3	320520	3	B459	*J690	*B459			*E149	6	0	75	32	Sudeste
2017-10-15	427	1	1	1	4	1	320500	1	B457	*G936	*B457			*J189	4	0	27	32	Sudeste
2017-01-17	487	1	1	2	5	1	320460	1	B450	*A419	*B450			*I10X*I509	7	0	87	32	Sudeste
2018-06-13	462	1	1	9		7	320150	1	B450	*A419	*J189	*B459		*I10X*Y830	6	0	62	32	Sudeste
2018-06-30	451	1				1	320500	1	B451	*A419	*N390	*J189	*B451	*I10X	5	0	51	32	Sudeste
2019-06-12	445	1	4	1	4	1	320500	1	B457	*B457					5	0	45	32	Sudeste
2019-09-27	465	1	1	2	3	1	320060	1	B450	*A419	*J189			*B459*N189	6	0	65	32	Sudeste
2020-05-12	449	1		9		1	320430	1	B451	*R578	*B451				5	0	49	32	Sudeste
2021-04-17	451	1		2		1	320130	1	B451	*A419	*J159	*B451		*D839	5	0	51	32	Sudeste
2021-11-09	438	1	4	1		9	320150	1	B457	*A419	*R578	*B457			4	0	38	32	Sudeste
2022-03-10	453	1	1	1		6	320010	1	B450	*A419	*J690		*B459	*E149*F102	5	0	53	32	Sudeste
2022-06-20	460	2	1	2		9	320520	1	B451	*G931	*G918	*B451			5	0	60	32	Sudeste
2022-03-29	458	2	2	2		9	320120	1	B451	*R578	*G932	*B451		*M069*E149	5	0	58	32	Sudeste
2011-02-24	420	1	4	1	4	9	330490	1	B459	*J960	*R570		*B459		3	0	20	33	Sudeste
2011-03-23	451	2	1	3	4	9	330455	1	B451	*B450	*B948	*B451	*R160	*J969	5	0	51	33	Sudeste
2011-06-07	431	1	4	2	3	9	330510	1	B451	*A419	*B451	*J189			4	0	31	33	Sudeste
2011-09-19	439	2	1	1	3	9	330240	1	B451	*B451					4	0	39	33	Sudeste
2011-12-22	452	2	4	1	2	9	330455	1	B451	*A419	*B451			*I10X	5	0	52	33	Sudeste
2011-12-29	473	2	1	1	2	9	330045	1	B451	*B451	*R688	*R570			6	0	73	33	Sudeste
2012-01-15	456	2	1	2	3	9	330170	1	B450	*A419	*G008	*B459		*A419*N390	5	0	56	33	Sudeste
2012-01-10	448	1	1	2	4	3	330455	1	B451	*A419	*B451				5	0	48	33	Sudeste
2012-01-10	439	1	2	1	5	9	330455	1	B457	*A419			*B457		4	0	39	33	Sudeste
2012-03-24	468	1	1	1	2	9	330455	1	B459	*J969	*B459				6	0	68	33	Sudeste
2012-03-17	438	1	2	1	3	9	330170	1	B451	*R688				*B451	4	0	38	33	Sudeste
2012-01-28	444	1	2	1		7	330210	1	B451	*B451				*A309	5	0	44	33	Sudeste
2012-04-29	441	1	4	2	5	5	330185	1	B451	*A419	*B451				5	0	41	33	Sudeste
2012-08-31	440	1	1	2	4	7	330150	1	B451	*J960	*R402	*B451	*G039		4	0	40	33	Sudeste
2012-06-09	433	2	4	1	1	9	330045	1	B459					*B459	4	0	33	33	Sudeste
2012-09-23	437	2	1	1	2	5	330170	5	B451	*R579	*A419	*B451			4	0	37	33	Sudeste
2012-10-11	444	1	1	1	5	1	330455	1	B451	*B451					5	0	44	33	Sudeste
2012-09-28	443	2	4	2	3	9	330220	1	B451	*B451					5	0	43	33	Sudeste
2013-02-21	448	1	4	1	3	7	330455	1	B451	*B451					5	0	48	33	Sudeste
2013-05-15	430	2	4	1		1	330590	1	B451	*B451				*I619	4	0	30	33	Sudeste
2013-07-04	476	1	4	2	4	5	330320	1	B451	*A419		*J189	*B451	*I10X*E149	6	0	76	33	Sudeste
2013-07-14	428	1	4	1	4	4	330455	1	B451	*A419	*B451				4	0	28	33	Sudeste
2013-05-20	463	1	2	1	3	9	330045	1	B450	*R688		*A419	*B450		6	0	63	33	Sudeste
2013-08-30	439	1	4	1	4	5	330455	1	B451	*A419	*B451				4	0	39	33	Sudeste
2013-09-12	455	2	1	1	5	2	330455	1	B457	*A419	*B457				5	0	55	33	Sudeste
2013-10-27	443	1	1	1	4	7	330170	1	B451	*R578	*A419	*B451			5	0	43	33	Sudeste
2013-12-19	467	1	1	1	4	7	330455	1	B451	*A419	*J159	*J969	*B451		6	0	67	33	Sudeste
2014-01-15	452	1	4	1	4	7	330350	1	B451	*B451					5	0	52	33	Sudeste
2014-07-24	473	1	4	2	2	1	330320	1	B451	*R688	*A419	*B451		*M313	6	0	73	33	Sudeste
2015-03-31	433	1	1	1	4	8	330270	1	B450	*A419	*J180			*A309*B459	4	0	33	33	Sudeste
2015-04-26	428	1	1	1		5	330455	1	B451	*G932	*B451			*N179	4	0	28	33	Sudeste
2015-05-15	429	1	1	1	2	5	330580	1	B451	*B451					4	0	29	33	Sudeste
2015-08-20	426	2	1	1	5	9	330455	1	B451	*G938	*I64X	*B451			4	0	26	33	Sudeste
2015-11-05	435	1	1	1	5	1	330330	1	B451	*A419	*N179	*B451			4	0	35	33	Sudeste
2015-10-13	422	1	4	1	5	5	330170	1	B451	*A419		*B451			4	0	22	33	Sudeste
2016-04-12	478	2	1	3		1	330455	1	B450					*B450*E149	6	0	78	33	Sudeste
2016-05-25	434	1	4	1	2	1	330190	3	B459	*R092	*J189*B459				4	0	34	33	Sudeste
2016-07-16	433	1	4	1	4	1	330490	1	B451	*J189	*B451				4	0	33	33	Sudeste
2016-08-06	450	2	1	4	3	7	330045	1	B451	*A419	*B451			*Y830*N289	5	0	50	33	Sudeste
2016-09-13	449	1	1	2	5	2	330455	1	B451	*R688	*B451			*N179*J329	5	0	49	33	Sudeste
2016-09-29	426	1	2		3	7	330420	1	B451	*J960	*R402	*G936	*G932	*B451	4	0	26	33	Sudeste
2016-01-31	455	1	1	4	2	7	330390	1	B450		*A419	*J189	*B459	*A162	5	0	55	33	Sudeste
2017-04-23	439	2	4	2	4	9	330170	1	B451	*J960	*B451				4	0	39	33	Sudeste
2017-12-24	465	1	1	1	3	7	330455	1	B451		*A419	*B451			6	0	65	33	Sudeste
2017-04-13	450	1	2	1	3	6	330330	1	B451	*B451					5	0	50	33	Sudeste
2017-03-26	472	2	2			9	330515	1	B459	*J969	*B459				6	0	72	33	Sudeste
2017-03-20	436	2	1	4	5	1	330520	1	B451	*A419	*B451				4	0	36	33	Sudeste
2018-02-16	434	1	1	1	4	1	330455	1	B451	*B451					4	0	34	33	Sudeste
2018-03-18	450	2	2	2	4	3	330170	1	B451	*K920	*I802	*B451			5	0	50	33	Sudeste
2018-12-10	457	1	1	2	3	1	330390	1	B451	*B451	*N990			*Y830*K769	5	0	57	33	Sudeste
2018-12-09	432	1	4	1	4	7	330455	1	B451	*G932	*B451				4	0	32	33	Sudeste
2019-05-04	455	2	4	1	2	5	330455	1	B457	*A419				*B457	5	0	55	33	Sudeste
2019-06-13	464	1	1	2	4	1	330455	1	B451	*J81X	*B451				6	0	64	33	Sudeste
2019-06-09	462	1	2	2	5	9	330170	1	B451	*G936	*B451				6	0	62	33	Sudeste
2019-10-18	457	1	1	2	3	5	330045	1	B451	*B451	*J960				5	0	57	33	Sudeste
2019-06-16	450	1	1	2	4	7	330455	1	B451	*D619	*B451				5	0	50	33	Sudeste
2019-09-20	456	1	1	1	5	1	330455	1	B457	*G932	*B451	*B457			5	0	56	33	Sudeste
2019-11-29	475	1	1	2	2	5	330455	1	B451	*A419	*B451			*E149*A920	6	0	75	33	Sudeste
2019-01-18	436	2	1	4	4	3	330170	1	B451	*A419	*B451			*I10X	4	0	36	33	Sudeste
2019-09-20	446	1	1	9		2	330330	1	B451	*A419	*J189*Y95X	*G039	*B459		5	0	46	33	Sudeste
2019-02-11	445	1	4	2	4	7	330455	1	B451	*J80X	*A419	*B451			5	0	45	33	Sudeste
2019-09-10	462	2	2	3		9	330555	1	B450	*A419	*B459				6	0	62	33	Sudeste
2019-07-28	463	1	1	1	2	1	330630	1	B451	*A419	*J189	*B451	*G039	*B029	6	0	63	33	Sudeste
2019-10-24	443	1	2	1	4	5	330490	1	B450	*A419		*B450			5	0	43	33	Sudeste
2020-02-20	481	2	1	2		3	330350	1	B451	*B451				*I10X*E149	7	0	81	33	Sudeste
2020-06-07	441	1	1	2	4	3	330455	1	B451	*B451				*N039*I10X	5	0	41	33	Sudeste
2020-03-05	476	1	1	2	4	5	330330	1	B450	*J969	*J189	*B450		*I10X*E118	6	0	76	33	Sudeste
2020-04-20	451	1	2	1	2	5	330490	1	B451	*J80X*A419	*J189			*B451	5	0	51	33	Sudeste
2020-02-13	436	1	1	1	4	7	330455	1	B451	*G936	*B451	*B459			4	0	36	33	Sudeste
2020-09-11	427	1		1	5	1	330330	1	B451	*A419	*B451				4	0	27	33	Sudeste
2020-09-27	449	1	2	4	3	1	330580	1	B451	*D619	*G009	*B451			5	0	49	33	Sudeste
2020-01-31	415	2	2	1	3	9	330010	1	B451	*A419	*B451				3	0	15	33	Sudeste
2020-11-10	469	1	2	3	5	1	330330	1	B451	*A419	*B451			*Y830	6	0	69	33	Sudeste
2020-12-21	433	1	4	1	4	7	330170	1	B451		*A419*U049	*B451			4	0	33	33	Sudeste
2021-01-10	436	1	1	1	3	1	330550	1	B451	*A419	*B451				4	0	36	33	Sudeste
2021-01-20	453	1	1	1	2	1	330160	1	B451	*R64X	*B451				5	0	53	33	Sudeste
2021-07-04	416	2	1	1	3	9	330010	1	B451	*A419	*B451				3	0	16	33	Sudeste
2021-09-15	449	1	2	4		9	330455	1	B451	*G039	*B451			*E149	5	0	49	33	Sudeste
2021-11-13	446	1	1	2	2	1	330455	1	B451	*A419	*B451				5	0	46	33	Sudeste
2022-01-30	433	1	2	1	4	5	330455	1	B459	*B459				*N189	4	0	33	33	Sudeste
2022-02-07	472	2	1	3	2	9	330510	2	B457	*R571	*R58X	*D65X	*B457	*I499*I259	6	0	72	33	Sudeste
2022-02-26	454	1	2	2	4	4	330455	1	B459	*R579	*B459			*F102	5	0	54	33	Sudeste
2022-11-21	453	1	2	2	4	1	330455	1	B458	*A419	*B458				5	0	53	33	Sudeste
2022-08-10	307	2	4			1	330170	1	B451	*R688	*A419	*J189	*B451		1	0	0.583333	33	Sudeste
2022-10-24	438	2	1	1	3	9	330455	1	B450	*A419	*B459			*D694*D693	4	0	38	33	Sudeste
2011-02-05	439	1	1	2	4	1	354780	1	B459	*G932	*G060	*B459		*R092	4	0	39	35	Sudeste
2011-06-28	447	1	2	2		7	354140	1	B451	*G932	*B451				5	0	47	35	Sudeste
2011-08-10	456	1		4		1	354340	1	B451	*R092	*R578	*B451		*K729	5	0	56	35	Sudeste
2011-08-28	454	1	2	2	4	1	354340	1	B451	*A419	*J189	*B451		*T909*R092	5	0	54	35	Sudeste
2011-10-12	476	1		2		9	354340	1	B451	*J189*A419	*G919	*G049	*B451	*N179*N390	6	0	76	35	Sudeste
2011-08-30	448	2	1	2		9	350950	1	B451	*R688	*G932	*B451			5	0	48	35	Sudeste
2011-02-04	439	2	1	1	3	9	350440	1	B459	*B459					4	0	39	35	Sudeste
2011-07-29	439	2	1	4	4	1	350400	1	B451	*J960	*B451				4	0	39	35	Sudeste
2011-03-11	451	2	4	3	2	1	351060	1	B450	*A419			*B459		5	0	51	35	Sudeste
2011-02-28	465	1	1	2		9	350950	1	B457	*J960	*B450	*B457			6	0	65	35	Sudeste
2011-02-20	456	2	1	1	2	9	351050	1	B451	*R688	*A419	*B451		*G932*N289*Y830	5	0	56	35	Sudeste
2011-04-22	427	1	1	1	3	1	355030	3	B457	*N12X	*B457				4	0	27	35	Sudeste
2011-04-10	454	2	1	2	2	9	355030	1	B450	*R688		*A419	*J189	*B450	5	0	54	35	Sudeste
2011-05-31	458	1	1	1	1	1	355030	1	B451	*A419	*J958	*B450*Y839	*B451	*E46X	5	0	58	35	Sudeste
2011-06-29	441	2	1	1	2	5	351880	1	B451	*A419	*G919	*B451			5	0	41	35	Sudeste
2011-08-10	482	1	1	2	3	7	355030	1	B450	*R688	*A419	*B450		*N189	7	0	82	35	Sudeste
2011-08-08	449	1	4	2	2	7	352310	1	B451	*G932	*B451				5	0	49	35	Sudeste
2011-08-09	455	2	2	1	3	7	355030	1	B451	*B451					5	0	55	35	Sudeste
	477	2	4	3		9	350950	1	B450	*I499	*A419	*J189		*B450*B451	6	0	77	35	Sudeste
2012-05-09	472	1	1	2	4	4	350750	1	B451	*A419	*J189			*B451	6	0	72	35	Sudeste
2012-02-25	461	1	1	2	2	7	352930	1	B459	*J960	*J189	*B459			6	0	61	35	Sudeste
2012-01-28	468	1	1	3	4	1	354990	1	B451	*R688	*A419	*B451		*E878*I10	6	0	68	35	Sudeste
2012-03-06	463	1	1	2		9	353260	1	B451	*A419	*A419	*J189	*B451	*Y830*K769	6	0	63	35	Sudeste
2012-03-20	435	2	1	2	5	2	355170	1	B451	*B450	*B451				4	0	35	35	Sudeste
2012-09-23	432	1	1	4	4	7	352230	1	B451	*R092	*B451				4	0	32	35	Sudeste
2012-01-25	440	2	1	1	5	2	355030	1	B451	*G932	*B451				4	0	40	35	Sudeste
2012-01-05	461	1	1	2		9	355030	1	B450	*B450				*K769*N179	6	0	61	35	Sudeste
2012-01-18	467	1	1	3	2	4	354870	1	B451	*J189	*A419*N179	*G938	*B451	*B182*Y830	6	0	67	35	Sudeste
2012-01-19	453	2	1	1	5	5	355030	1	B450	*R940	*G932	*B451	*B450		5	0	53	35	Sudeste
2012-09-18	461	1	1	2		9	351750	1	B451	*R688	*A419	*J189		*B451*N19	6	0	61	35	Sudeste
2012-03-17	448	1	4	1		7	355240	1	B451	*G932	*I619	*B451			5	0	48	35	Sudeste
2012-03-31	480	1	1	2		7	353710	1	B450	*A419	*B459			*J628*N189	6	0	80	35	Sudeste
2012-12-10	446	2	1	9		1	351440	1	B451	*A419	*J180			*B451	5	0	46	35	Sudeste
2012-06-05	466	2	1	1	2	9	355030	1	B451	*R688	*A419		*B451	*N189*E149	6	0	66	35	Sudeste
2012-03-04	468	1	1	2		1	353050	1	B451	*J180	*B451				6	0	68	35	Sudeste
2012-07-07	458	2	4	2	2	9	351880	1	B451	*J690	*B451				5	0	58	35	Sudeste
2012-06-07	440	1	1	1		2	355210	1	B451	*A419	*B451			*K746	4	0	40	35	Sudeste
2012-06-15	470	1	4	2	2	9	352590	1	B451	*B451				*I10X	6	0	70	35	Sudeste
2012-08-27	430	2	1	2	4	7	352530	1	B451	*J690	*G932	*B451			4	0	30	35	Sudeste
2012-09-18	433	1		2		9	355370	1	B451	*B451					4	0	33	35	Sudeste
2012-11-07	439	1	1	1		1	350490	1	B451	*A419	*J189	*B451			4	0	39	35	Sudeste
2012-06-27	474	1	1	2	4	0	355030	1	B450	*A419	*J189			*B459*N179	6	0	74	35	Sudeste
2012-10-07	428	2	4	1	4	9	355030	1	B451	*I499	*G931	*A419	*B451	*G919*Y838	4	0	28	35	Sudeste
2012-09-08	458	2	1	3	3	9	354880	1	B451	*T819	*T811	*Y832	*B451*H540*G932	*I802*I269*J984*N390*I10	5	0	58	35	Sudeste
2012-07-19	457	2	1	1	3	9	355030	1	B451	*G932	*B451			*N189	5	0	57	35	Sudeste
2012-10-19	457	1	4	2	3	9	355030	1	B451	*G936	*B451	*B459			5	0	57	35	Sudeste
2012-12-19	460	2	1	1	2	9	355030	1	B451		*B451		*A419	*I10X	5	0	60	35	Sudeste
2012-12-15	458	1	1	2		6	353870	1	B451	*R688	*D65X	*Y848	*B451	*B659	5	0	58	35	Sudeste
2013-01-21	453	1	4	1	3	7	351060	1	B451	*R402	*G935	*B451		*I10X	5	0	53	35	Sudeste
2013-02-22	437	1	1	2		8	351870	1	B459	*G932	*B459				4	0	37	35	Sudeste
2013-06-09	476	2				1	350410	1	B459	*J969	*J841	*B459		*I10X*I279	6	0	76	35	Sudeste
2013-02-05	475	1	1	2		9	350330	1	B451	*R960	*E878	*B451		*R54X	6	0	75	35	Sudeste
2013-02-27	453	2	1	5	3	5	353870	1	B451	*G932	*B451				5	0	53	35	Sudeste
2013-01-30	436	1	4	1	4	5	354980	1	B457	*J960	*J81X	*B457			4	0	36	35	Sudeste
2013-10-10	462	2	1	2	1	6	355030	1	B451	*G936	*B451				6	0	62	35	Sudeste
2013-05-29	482	1	1	3	3	7	350320	1	B457	*A419	*B457			*I509*N179	7	0	82	35	Sudeste
2013-03-14	456	1	1	5		1	351820	1	B450	*A419	*J869	*B459			5	0	56	35	Sudeste
2013-06-29	425	2		5	3	1	350810	1	B451	*R092	*B451				4	0	25	35	Sudeste
2013-06-30	446	1	1	1	4	5	352900	1	B459	*K729	*B459			*F102	5	0	46	35	Sudeste
2013-06-21	452	1	5	2	2	9	351880	1	B451	*A419	*B451			*G919	5	0	52	35	Sudeste
2013-10-17	459	1	4	2	2	1	354990	1	B459	*R570	*B459			*N19X	5	0	59	35	Sudeste
2013-03-10	429	1		2	2	7	354340	1	B451	*R688	*R578	*B451			4	0	29	35	Sudeste
2013-04-07	410	2	1	1	2	1	350370	1	B457	*J960	*B457			*N049	2	0	10	35	Sudeste
2013-06-16	464	1	1	1	2	5	352940	1	B451	*E835	*B451				6	0	64	35	Sudeste
2013-11-22	461	1	1	9	2	1	352690	1	B451	*A419	*J984	*T175	*B451		6	0	61	35	Sudeste
2013-05-05	441	1	4	2	2	7	351350	2	B451	*G932	*G936	*B451		*J180	5	0	41	35	Sudeste
2013-06-10	452	1	1	9	3	9	355030	1	B451	*A419	*J189	*G919	*B451	*N179*Y838	5	0	52	35	Sudeste
2013-07-20	473	1	4	2	2	7	355030	1	B451	*A419	*J189	*R402	*B451		6	0	73	35	Sudeste
2013-04-21	466	2	1	2	1	9	355030	1	B457	*R092	*G932	*B451	*B457	*I10X*E039	6	0	66	35	Sudeste
2013-06-08	474	1	1	2	5	4	355030	1	B457	*R688	*A419	*B457		*I219	6	0	74	35	Sudeste
2013-07-25	426	1	4	1	4	9	352590	1	B457	*R688	*A419	*B457		*N039*Y434*T451*Y830	4	0	26	35	Sudeste
2013-08-15	466	2	1	3	2	9	351510	1	B451	*A419	*M869	*L89X	*B451		6	0	66	35	Sudeste
2013-09-07	438	1	1	1	2	7	354780	1	B451	*R688	*A419	*J189	*B451	*B651	4	0	38	35	Sudeste
2013-07-14	446	2	1	1	3	1	355030	1	B451	*R688	*A419	*B451			5	0	46	35	Sudeste
2013-09-18	462	2	2	2		9	355030	1	B450	*A418	*B459				6	0	62	35	Sudeste
2013-08-08	450	1	2	5	4	9	353440	1	B451	*R688	*A419	*D619	*B451		5	0	50	35	Sudeste
2014-02-10	470	1	1	2		9	354390	1	B451	*A419	*A415	*B451		*N189*Y830	6	0	70	35	Sudeste
2014-02-20	458	1	1	1	4	9	355030	1	B451	*G932	*B451			*E149	5	0	58	35	Sudeste
2014-02-22	450	2	1	2	3	9	352090	1	B451	*A419	*B451				5	0	50	35	Sudeste
2014-03-16	461	2	1	2	2	1	355500	1	B451	*B451				*E878	6	0	61	35	Sudeste
2014-03-24	479	1	1	2	2	9	353210	1	B451	*R688	*A419	*N390	*B451		6	0	79	35	Sudeste
2014-04-10	435	2	1	2	4	9	355030	1	B451		*T814	*Y839	*B451		4	0	35	35	Sudeste
2014-04-04	459	1	1	2	2	2	354870	1	B451	*B451	*A419	*J189			5	0	59	35	Sudeste
2014-04-11	438	1	4	1		1	353220	1	B451	*B451	*A419				4	0	38	35	Sudeste
2014-04-23	438	2	4	1	4	9	351060	1	B451		*A418	*G932	*B451		4	0	38	35	Sudeste
2014-05-07	446	1	1	2	3	8	355650	1	B451	*B451				*J981*E149	5	0	46	35	Sudeste
2014-05-11	461	1	1	3	2	9	353880	1	B451	*A419			*B451	*N179*G932	6	0	61	35	Sudeste
2014-05-16	450	1	1	5	2	7	351620	1	B451	*B451					5	0	50	35	Sudeste
2014-05-19	450	1	1	1		9	355220	3	B451	*G049	*B451				5	0	50	35	Sudeste
2014-05-20	445	2	1	2		9	355240	1	B451	*J960	*B451				5	0	45	35	Sudeste
2014-06-23	458	1	1	2	2	1	355030	1	B451	*R578	*G048	*G918	*B451		5	0	58	35	Sudeste
2014-06-25	421	1	1	1		5	352510	1	B457	*G936	*B457			*A419*N179	4	0	21	35	Sudeste
2014-06-30	424	1	1	1	4	1	355030	1	B451	*R940	*G932	*B451		*N289*Y830	4	0	24	35	Sudeste
2014-07-10	438	1	2	5		1	352044	1	B450	*A419	*Y848	*B450			4	0	38	35	Sudeste
2014-07-15	443	1	1	1		9	355220	1	B451	*G009	*B451				5	0	43	35	Sudeste
2014-08-11	433	1	1	1	4	1	352965	1	B451	*A419	*J690	*R568	*B451		4	0	33	35	Sudeste
2014-08-15	434	1	1	1		9	354140	1	B451	*A419	*B451			*G410	4	0	34	35	Sudeste
2014-08-20	473	2	1	2	5	2	355030	1	B451	*R688	*A419	*B451		*D591	6	0	73	35	Sudeste
2014-10-06	465	1	1	4	5	2	351300	1	B450	*R688		*A419	*B459	*D839*K721	6	0	65	35	Sudeste
2014-10-18	447	2	1	3	4	9	351880	1	B451	*R578	*G932	*B451		*M359*E050	5	0	47	35	Sudeste
2014-11-05	458	1	1	2		9	354340	1	B458	*A419	*K859	*B458			5	0	58	35	Sudeste
2014-11-25	455	1	1	2	2	6	355120	1	B450	*A419	*J189	*B457	*B450*B452		5	0	55	35	Sudeste
2014-12-12	434	2	4	1		9	351907	1	B451	*A419	*A499	*B451		*D801	4	0	34	35	Sudeste
2014-12-23	458	1	1	2		9	353340	1	B451	*A419				*B451*I739	5	0	58	35	Sudeste
2014-12-31	434	1	1	2	5	1	354660	1	B450	*A419	*J189			*B459	4	0	34	35	Sudeste
2015-04-25	432	2	4	1	2	9	355170	1	B450	*A419	*J189			*B459	4	0	32	35	Sudeste
2015-03-25	449	2	1	4	3	1	355030	1	B451	*J690	*B451			*D649*E46X	5	0	49	35	Sudeste
2015-02-24	445	1	1	2	4	5	351880	1	B451	*R688	*N12X	*B451		*R64X*G98X	5	0	45	35	Sudeste
2015-02-16	455	1	4	2	3	4	355030	1	B451	*A418	*K270	*N179	*B451	*F102	5	0	55	35	Sudeste
2015-05-14	448	2	1	1	2	5	355030	1	B450	*A419	*B459			*N179*I509	5	0	48	35	Sudeste
2015-01-12	458	1	3	1	4	5	355030	1	B457	*A419	*I330	*B457			5	0	58	35	Sudeste
2015-01-05	463	1	1	2	2	7	353800	1	B457	*R688	*A419	*B457		*K746	6	0	63	35	Sudeste
2015-01-31	438	2	1	1	4	9	354210	1	B451	*B451				*K746*G409	4	0	38	35	Sudeste
2015-02-15	458	1	1	2		6	350950	1	B450	*B450				*J449*M45X	5	0	58	35	Sudeste
2015-07-10	454	1	1	2	4	1	351700	1	B451	*B451	*B49X			*N289	5	0	54	35	Sudeste
2015-04-23	441	2	1	2	3	1	355030	1	B457	*A419	*J180	*B457			5	0	41	35	Sudeste
2015-02-05	449	1	1	1	4	7	350320	1	B451	*G936	*B451			*B189	5	0	49	35	Sudeste
2015-03-13	455	2	1	1		9	355650	1	B451	*R688	*A419	*J180		*B451	5	0	55	35	Sudeste
2015-04-11	453	1	1	4		9	350190	1	B451	*R092	*G932	*B451		*J984	5	0	53	35	Sudeste
2015-07-06	461	2	4	4	2	1	355030	1	B451	*J969	*J690	*B451		*E118	6	0	61	35	Sudeste
2015-06-30	458	1	1	2	2	7	351510	1	B451	*K729	*B451			*K746*B651	5	0	58	35	Sudeste
2015-09-12	443	1	4	9		7	355030	1	B451	*B451				*R568*D849*J969	5	0	43	35	Sudeste
2015-12-25	453	2	1	1	2	5	355030	1	B451	*G932	*G919	*B451		*I619*A419	5	0	53	35	Sudeste
2015-02-20	457	2	1	2		9	351860	1	B451	*A419	*J189	*B450	*B451		5	0	57	35	Sudeste
2015-05-29	453	1	4	2	3	1	350400	1	B451	*G919	*B451				5	0	53	35	Sudeste
2015-06-26	441	2	1	2	3	7	351150	1	B451	*B451					5	0	41	35	Sudeste
2015-09-17	442	1	2	1		1	355620	1	B451	*B451					5	0	42	35	Sudeste
2015-07-17	457	1	1	1	2	9	354340	1	B451	*B451	*G932	*G936	*B451	*B909*E149*I10X	5	0	57	35	Sudeste
2015-10-03	474	1	1	2	2	8	354880	1	B450	*A419	*J189			*K746*B459	6	0	74	35	Sudeste
2015-10-06	461	1	4	1	2	1	351880	1	B450		*A419	*J189		*B459	6	0	61	35	Sudeste
2015-08-27	442	1	1	2		1	351880	1	B451		*A419	*J189		*B451	5	0	42	35	Sudeste
2015-07-14	436	1	1	2	4	5	350750	1	B451		*G932	*B451			4	0	36	35	Sudeste
2015-09-04	431	1	1	2	3	1	354325	1	B451	*B451					4	0	31	35	Sudeste
2015-04-06	449	1	1	1		1	350950	1	B451	*J189				*K746*B451*B182	5	0	49	35	Sudeste
2015-07-04	439	2	1	2	4	9	355240	1	B451	*A419	*J189			*B451	4	0	39	35	Sudeste
2015-05-15	454	2	1	2		1	353930	3	B458	*R092	*R99X	*B458			5	0	54	35	Sudeste
2015-09-18	451	1	1	2		1	350650	1	B451	*B451					5	0	51	35	Sudeste
2015-07-17	455	1	1	2	3	9	350560	1	B451	*A419	*B451			*F102*E46X	5	0	55	35	Sudeste
2015-07-24	475	2	1	1		9	352760	1	B459	*B459				*I119*J81X*I129	6	0	75	35	Sudeste
2015-12-11	451	2	1	4	4	1	354780	1	B450	*J960	*A419	*J181	*B450*B451		5	0	51	35	Sudeste
2015-10-16	432	1	4	1	4	1	354870	1	B450	*I499	*A419	*B450			4	0	32	35	Sudeste
2015-11-13	428	2	1	2	4	3	355240	1	B457	*A419	*B457			*M329	4	0	28	35	Sudeste
2015-10-07	436	1	1	2	3	7	350610	1	B451	*A419	*B451			*D65X	4	0	36	35	Sudeste
2015-12-18	458	2	1	2	4	9	355030	1	B451	*T814	*Y832	*B451			5	0	58	35	Sudeste
2015-11-29	479	1	4	2	2	9	355030	1	B451	*R570	*J969	*I269	*B451		6	0	79	35	Sudeste
2016-01-16	429	1	1	1	2	1	350600	1	B451	*N179	*B451				4	0	29	35	Sudeste
2016-01-30	446	1	1	1	3	9	352430	1	B451	*A419	*J189			*B451	5	0	46	35	Sudeste
2016-01-31	452	1	1	2	1	6	354890	5	B450	*J969	*J698	*R048	*B450		5	0	52	35	Sudeste
2016-02-17	457	2	4	2	2	5	351907	1	B451	*A419	*B451			*K746*Y830	5	0	57	35	Sudeste
2016-03-23	446	2	1	1		1	351110	1	B450	*J960	*B450				5	0	46	35	Sudeste
2016-03-26	446	2	1	1	4	1	354870	1	B451	*A419	*J189*Y95X	*B450	*B451		5	0	46	35	Sudeste
2016-04-10	428	1	4	1		7	350950	1	B451	*I499	*R578	*G932	*B451		4	0	28	35	Sudeste
2016-05-11	448	2	1	4	3	9	353650	1	B451	*R579	*J189	*B451			5	0	48	35	Sudeste
2016-05-31	475	2	1	2		9	350950	1	B451	*A419	*J189	*G919	*B451	*I10X*E149	6	0	75	35	Sudeste
2016-06-22	431	1	4	1	5	9	355030	1	B450	*A419	*B459			*B182	4	0	31	35	Sudeste
2016-07-09	479	1	1	2		9	355645	1	B451	*G932	*B451			*B450*I10X	6	0	79	35	Sudeste
2016-07-10	433	2	1	2	4	9	352020	2	B451	*B451					4	0	33	35	Sudeste
2016-07-24	446	1	1	4	5	2	355100	1	B451	*A419	*J188	*B451			5	0	46	35	Sudeste
2016-07-26	445	1	1	1		7	352440	1	B450	*A419	*J960	*B459			5	0	45	35	Sudeste
2016-07-31	454	2	2	2		5	353980	1	B451	*A419	*J189	*B451	*Y836	*N179*E148	5	0	54	35	Sudeste
2016-07-31	464	1	1	2		9	352440	1	B450	*A419	*J960	*B459		*Y830	6	0	64	35	Sudeste
2016-07-31	431	1	4	2	4	1	355250	1	B451	*A419	*J690		*B451	*B182	4	0	31	35	Sudeste
2016-08-23	456	1	1	4	3	7	354780	1	B451	*R092	*B451				5	0	56	35	Sudeste
2016-09-17	462	1	1	2		9	352310	1	B451	*G060	*B451			*N179*I10X	6	0	62	35	Sudeste
2016-10-18	431	1	1	1		9	354340	1	B451	*A419	*J189			*B451*N19X	4	0	31	35	Sudeste
2016-10-22	449	1	1	1	1	7	355030	1	B451	*A419	*B451				5	0	49	35	Sudeste
2016-10-25	452	1	1	1	5	2	354780	1	B451	*B451				*Y830	5	0	52	35	Sudeste
2016-11-17	434	2	1	2	4	9	355645	1	B451	*A419				*G919*B451	4	0	34	35	Sudeste
2016-11-21	442	2	4	1		5	355030	1	B451	*G932	*B451				5	0	42	35	Sudeste
2016-12-05	454	2	1	2		9	351860	1	B451	*G938	*G932	*B451			5	0	54	35	Sudeste
2016-12-09	447	2	2	1	4	2	352900	1	B451	*B451				*G35X	5	0	47	35	Sudeste
2016-12-16	429	1	1	1	4	5	352940	1	B451	*R578	*B451				4	0	29	35	Sudeste
2016-12-16	451	2	1	2	4	9	353440	1	B451	*R688	*A419	*B451			5	0	51	35	Sudeste
2017-02-23	449	1	4	1		9	354850	1	B451	*R579	*B451				5	0	49	35	Sudeste
2017-01-19	426	1	1	1	4	9	355030	1	B457	*A419	*B457			*M061	4	0	26	35	Sudeste
2017-04-20	426	1	4	1	5	1	353980	1	B451	*I509		*J969	*B451		4	0	26	35	Sudeste
2017-05-28	443	1	4	2	4	7	355030	1	B451	*A419	*J189	*J969	*B451		5	0	43	35	Sudeste
2017-01-29	439	1	2	2	5	2	351840	1	B450	*A419		*J189		*B450	4	0	39	35	Sudeste
2017-05-13	427	1	4	1	3	9	355030	1	B451		*G932		*B451		4	0	27	35	Sudeste
2017-06-07	469	1	1	2	4	1	355030	1	B451	*A419	*B451	*G031		*E149	6	0	69	35	Sudeste
2017-05-05	434	2	1	2	4	4	350220	1	B451	*G932	*B451				4	0	34	35	Sudeste
2017-01-05	432	1	1	2	4	7	355030	1	B451	*R578	*B451				4	0	32	35	Sudeste
2017-04-20	465	1	4	1	2	7	355030	1	B459	*J960	*B459				6	0	65	35	Sudeste
2017-01-27	460	1	1	2	4	5	354580	1	B451	*B451				*N179*A419*J984*N390	5	0	60	35	Sudeste
2017-07-27	468	2	1	3		9	355700	1	B450	*A419	*B450			*J449*Y836	6	0	68	35	Sudeste
2017-08-08	474	1	1	2	3	5	351230	1	B451	*B451				*Y159	6	0	74	35	Sudeste
2017-09-11	425	1	1	1	5	1	354990	1	B451	*B451					4	0	25	35	Sudeste
2017-03-20	444	2	1	2	4	9	355010	1	B457	*R579	*J180	*B457			5	0	44	35	Sudeste
2017-02-21	474	1	1	2		9	352044	1	B451	*G932	*B451			*N179	6	0	74	35	Sudeste
2017-10-13	446	2	1	2		5	351110	1	B451	*A419	*G919	*G049	*B451		5	0	46	35	Sudeste
2017-11-20	471	1	5	2	2	9	355030	1	B459	*J969	*J189	*B459			6	0	71	35	Sudeste
2017-12-12	432	1	4	1	3	7	355030	1	B451	*A419	*B451				4	0	32	35	Sudeste
2017-10-27	429	1	1	1	5	9	354340	1	B457	*A419	*J189	*B457			4	0	29	35	Sudeste
2017-09-27	460	1	1	2	5	2	351907	1	B451	*A419	*B451			*G700	5	0	60	35	Sudeste
2017-10-18	431	1	1	1		6	352600	1	B451	*A419	*J189			*B451	4	0	31	35	Sudeste
2017-02-21	443	1	4	5	4	3	355100	1	B451	*G932	*B451				5	0	43	35	Sudeste
2017-11-27	467	2	1	2		1	354990	1	B450	*E835	*E872	*A419	*A419	*B459*N189	6	0	67	35	Sudeste
2018-04-26	454	1	1	2	2	1	355020	1	B451	*A419	*J159	*B451			5	0	54	35	Sudeste
2018-03-27	434	1	1	5	4	7	355410	1	B451	*G932	*B451			*Y838*G939	4	0	34	35	Sudeste
2018-06-13	456	1	4	2	1	5	354730	1	B451	*B451					5	0	56	35	Sudeste
2018-01-12	463	2	2	2		9	350950	1	B451	*G932	*B451			*E46X	6	0	63	35	Sudeste
2018-08-09	432	1	4	1	4	3	350210	1	B451	*G936	*B451				4	0	32	35	Sudeste
2018-09-18	452	1	1	1	3	7	355540	1	B450	*J960	*J180	*B450			5	0	52	35	Sudeste
2018-03-27	447	2	1	2		9	350590	1	B450	*B450					5	0	47	35	Sudeste
2018-05-11	448	2	1	1	5	2	355030	1	B451	*G932	*B451				5	0	48	35	Sudeste
2018-03-20	437	1	1	2	4	5	351880	1	B451	*G932	*G936	*B451			4	0	37	35	Sudeste
2018-07-04	460	1	1	2	2	7	355030	1	B451	*A419				*B451*N179	5	0	60	35	Sudeste
2018-08-08	470	1	1	2	3	1	355030	1	B451	*R688	*A419	*B451		*I519*N19X	6	0	70	35	Sudeste
2018-08-22	458	2	1	3	4	9	355030	1	B450	*R688	*A419	*B459	*R18X	*K746*B182	5	0	58	35	Sudeste
2018-09-14	447	2	1	2	5	1	351880	1	B457	*A419	*B451	*B457		*M329*N189	5	0	47	35	Sudeste
2018-06-22	449	1	4	2	2	7	354870	1	B451	*B451	*J969				5	0	49	35	Sudeste
2018-12-31	449	2	1	1	4	5	353150	1	B450	*A419	*J189	*B459		*I10X*F172	5	0	49	35	Sudeste
2018-06-10	475	1	1	3	2	1	355240	1	B457	*J969	*J180	*A419		*B457*N19X	6	0	75	35	Sudeste
2018-09-18	423	1	1	9		1	353920	1	B451	*A419	*G039	*D696	*B451		4	0	23	35	Sudeste
2018-07-17	455	1	1	2	5	1	350280	1	B451	*B451*G021					5	0	55	35	Sudeste
2018-12-15	459	2	4	2	4	9	354870	1	B450		*A419		*B459	*N19X	5	0	59	35	Sudeste
2018-09-22	439	1	1	2	3	1	353440	1	B451	*A419	*B451				4	0	39	35	Sudeste
2018-10-17	474	1	1	4	5	2	350280	1	B450	*I509	*A419	*J969		*B459	6	0	74	35	Sudeste
2018-07-26	440	1	2	4		9	350840	1	B458	*G931	*R092	*B458		*N189*Y830*D849	4	0	40	35	Sudeste
2018-08-24	460	1	1	4	4	5	351907	1	B451	*B451					5	0	60	35	Sudeste
2018-10-05	462	1	4	2	4	0	354030	1	B457	*R688	*R570	*A419		*Y830*N19X*B457	6	0	62	35	Sudeste
2018-10-04	462	1	4	4	4	1	352720	1	B451	*G042	*B459			*I259	6	0	62	35	Sudeste
2018-09-18	439	1	1	2	3	9	351080	1	B459	*G936	*B459				4	0	39	35	Sudeste
2018-11-29	486	2	1	2	4	9	355030	1	B459	*B459					7	0	86	35	Sudeste
2018-12-05	460	1	1	2	3	5	355030	1	B450	*R688	*A419	*B459		*K746*I619	5	0	60	35	Sudeste
2018-11-09	455	1	1	1	3	1	354990	1	B451	*A419	*B451	*R418			5	0	55	35	Sudeste
2018-11-11	463	1	1	2	3	7	351740	1	B459	*R571	*G932	*B459			6	0	63	35	Sudeste
2019-03-30	464	1	1	2	3	2	354660	1	B451	*A419	*J189			*B451*N19X	6	0	64	35	Sudeste
2019-02-16	435	2	4	2	4	5	355030	1	B451	*A415	*B451				4	0	35	35	Sudeste
2019-07-16	463	1	1	2	5	1	351840	1	B457	*R688	*B457				6	0	63	35	Sudeste
2019-06-27	432	1	4	1	4	5	352940	5	B457	*J180	*B457			*R64X	4	0	32	35	Sudeste
2019-06-30	436	1	1	2	4	1	350920	1	B451	*G932	*B451				4	0	36	35	Sudeste
2019-01-08	460	1	4	1	2	9	355030	1	B451	*B451				*K746	5	0	60	35	Sudeste
2019-07-06	454	2	4	1	2	5	355030	1	B451	*G932	*G919	*B451			5	0	54	35	Sudeste
2019-01-11	456	2	1	5	2	5	350550	1	B451	*A419	*B451			*E149	5	0	56	35	Sudeste
2019-01-14	456	1	1	1		1	354980	1	B451	*A418	*J159	*B451		*E109*I776	5	0	56	35	Sudeste
2019-07-23	443	1	1	1	5	2	354850	1	B457	*G938	*B451	*B457			5	0	43	35	Sudeste
2019-02-24	446	2	4	1	3	5	354870	1	B451	*A419	*B451				5	0	46	35	Sudeste
2019-04-23	474	2	4	2	1	9	354730	1	B459	*J969	*R571	*D696	*B459	*I10X	6	0	74	35	Sudeste
2019-07-14	478	2	4	2	1	9	355030	1	B451	*A419	*N390		*B451	*G931	6	0	78	35	Sudeste
	430	1	1	1	4	4	355240	1	B451	*R579	*J189*A419			*B451*F102	4	0	30	35	Sudeste
2019-01-26	443	1	2	2	4	1	352440	1	B451	*A419	*R578	*B451		*N179	5	0	43	35	Sudeste
2019-09-10	449	2	1	2	5	9	352410	1	B450	*A419	*R048	*K746	*B459	*M350	5	0	49	35	Sudeste
2019-03-22	453	1	4	4	2	4	355030	1	B451	*A419	*N390	*N19X	*B451	*I10X	5	0	53	35	Sudeste
2019-11-06	458	1	4	2		3	350950	1	B457	*R579	*B457				5	0	58	35	Sudeste
2019-01-25	471	1	1	3	2	9	355030	1	B450	*B450					6	0	71	35	Sudeste
2019-01-12	442	2	1	2		9	350320	1	B451	*A419	*G049	*B451		*L405	5	0	42	35	Sudeste
2019-08-30	461	1	1	4	2	9	352090	1	B450	*B450					6	0	61	35	Sudeste
2019-05-04	467	2	1	5	4	9	351110	1	B451	*A419	*J159	*B451		*E149	6	0	67	35	Sudeste
2019-02-08	438	1	4	4	4	3	352044	1	B459	*R092	*J129	*B45X	*A419	*B24X*N171	4	0	38	35	Sudeste
2019-07-11	467	1	1	2		5	355030	1	B450	*R579	*E875	*A419	*B459		6	0	67	35	Sudeste
2019-07-19	456	1	1	2	5	2	354850	1	B451	*R578	*G932	*B451		*G931*J960	5	0	56	35	Sudeste
2019-05-23	457	1	1	4		1	352690	1	B451	*I269	*J180	*B451			5	0	57	35	Sudeste
2019-11-13	452	1	4	1		7	350950	1	B457	*A419		*B457			5	0	52	35	Sudeste
2019-09-19	465	2	1	3	2	9	352940	1	B457	*A419			*B457*D849	*Y838	6	0	65	35	Sudeste
2019-10-20	425	1	1	1	5	2	354870	1	B451		*A419	*G049	*B451		4	0	25	35	Sudeste
2019-11-09	458	1	1	2	4	1	351630	1	B451	*B451				*I10X*E149	5	0	58	35	Sudeste
2019-10-18	481	2	3	2	5	2	350950	1	B457	*A419	*B457			*J449*E43X	7	0	81	35	Sudeste
2020-01-06	455	2	4	2	3	9	350070	1	B451	*B451				*E149*N189	5	0	55	35	Sudeste
2020-04-30	435	2	1	1	3	9	355030	1	B451	*R99X				*B451*B24X*U049	4	0	35	35	Sudeste
2020-02-20	430	1	1	1	4	9	350320	1	B451	*A419	*B451			*N189*D65X	4	0	30	35	Sudeste
2020-04-30	466	1	1	4	4	1	354990	1	B451	*B451					6	0	66	35	Sudeste
2020-03-29	437	2	1	5		1	350450	1	B451	*B451				*D763	4	0	37	35	Sudeste
2020-06-15	440	2	1	2	5	4	353080	1	B451	*B451					4	0	40	35	Sudeste
2020-03-17	463	2	1	2	4	1	352460	1	B459	*R578	*G932	*B459		*I48X*M059	6	0	63	35	Sudeste
2020-02-20	477	1	2	2	4	9	351907	1	B451	*A419	*B451			*G822	6	0	77	35	Sudeste
2020-03-12	430	2	4	2	4	9	351500	1	B459	*G932	*B459				4	0	30	35	Sudeste
2020-05-29	445	1	1	1	4	4	350920	1	B451	*B451	*Y849				5	0	45	35	Sudeste
2020-02-23	478	2	1	3	3	9	353470	1	B451	*B451				*N390	6	0	78	35	Sudeste
2020-05-21	448	1	2	2	4	7	355670	1	B451	*A419	*B451	*J189		*E669	5	0	48	35	Sudeste
2020-04-04	449	1	1	2	4	1	355220	1	B451	*A419	*G009	*I64X	*B451		5	0	49	35	Sudeste
2020-06-19	469	1	1	2	3	5	350600	1	B450	*R579	*A419	*J969	*B459	*I509*J449	6	0	69	35	Sudeste
2020-06-26	453	1	1	1	4	9	355030	1	B451	*R688	*A419	*B451	*J189	*K769*Y830*N189	5	0	53	35	Sudeste
2020-03-12	489	1	1	2	4	1	350570	1	B450	*A419	*B459				7	0	89	35	Sudeste
2020-05-10	450	1		2	2	9	352410	1	B451	*G936	*G932	*B451			5	0	50	35	Sudeste
2020-01-10	459	1	4	1	4	1	355030	1	B451	*G060	*G049	*B451*G052		*N179	5	0	59	35	Sudeste
2020-03-06	467	2	1	2	4	9	355030	1	B451	*R688	*A419	*G049	*B451	*I10X	6	0	67	35	Sudeste
2020-03-14	473	1	1	2	2	6	354980	1	B450	*J969	*J189	*B450			6	0	73	35	Sudeste
2020-09-04	449	1	4	1	4	3	351380	1	B451	*A419	*B451			*I678*I260	5	0	49	35	Sudeste
2020-09-17	463	1	2	3	3	7	354730	2	B451	*A419	*J159	*B451			6	0	63	35	Sudeste
2020-08-12	462	2	1	4		9	354140	1	B451	*B451				*N179*I48X	6	0	62	35	Sudeste
2020-08-04	450	1	3	1	4	1	355030	1	B451	*B451					5	0	50	35	Sudeste
2020-07-14	443	1	4	2	2	7	352670	1	B459	*G936	*B459				5	0	43	35	Sudeste
2020-08-13	460	1	1	2	3	5	352940	1	B451	*A419	*B451			*N039*B342*U071	5	0	60	35	Sudeste
2020-08-23	484	1	1	2	1	9	353440	1	B459	*B459				*I509*I10X	7	0	84	35	Sudeste
2020-07-29	433	2	1	2	4	5	351300	1	B457	*A419	*B457			*M329	4	0	33	35	Sudeste
2020-09-17	463	1	1	2	3	9	355030	1	B450	*A419	*B459			*Y434*T451	6	0	63	35	Sudeste
2020-10-02	431	1	1	1	5	4	355030	1	B451	*G932	*B451				4	0	31	35	Sudeste
2020-10-05	474	2	1	3	2	5	355030	1	B459	*R579	*J690	*B459			6	0	74	35	Sudeste
2020-10-20	460	1	1	2	4	1	351380	1	B451	*A419	*B451				5	0	60	35	Sudeste
2020-11-08	439	2	1	1	4	7	355030	1	B450		*A419	*B459*G009		*F329*B259	4	0	39	35	Sudeste
2020-11-12	468	1	1	3		9	350950	1	B451	*A419	*B451				6	0	68	35	Sudeste
2020-11-22	470	1	1	9		9	350950	1	B450	*A419	*B450				6	0	70	35	Sudeste
2020-11-25	486	1			3	7	354100	1	B459	*J960	*W849	*B459			7	0	86	35	Sudeste
2020-11-27	459	2	4	4	3	9	355365	1	B451	*G932	*B451			*I10X*E119	5	0	59	35	Sudeste
2020-11-28	453	1	1	2	2	9	355030	1	B450	*A419	*B450				5	0	53	35	Sudeste
2020-02-21	439	1	3	1	5	2	355030	1	B451	*A419	*B451				4	0	39	35	Sudeste
2020-12-09	441	1	4	5	3	1	355170	1	B457	*B457					5	0	41	35	Sudeste
2020-12-23	467	1	1	2	2	9	354340	1	B451	*J960	*J180	*B451		*G409*G911	6	0	67	35	Sudeste
2020-12-27	467	1	1	2	3	9	354990	1	B459	*I499	*B459				6	0	67	35	Sudeste
2021-03-19	461	1	1	2		9	355240	1	B451	*G931	*B451				6	0	61	35	Sudeste
2021-05-19	459	2	4	1	3	9	351907	1	B457	*B457				*Y830*N189	5	0	59	35	Sudeste
2021-03-31	449	2	1	2	5	1	352590	3	B450	*R688	*B451	*B450			5	0	49	35	Sudeste
2021-04-21	436	1	4	2	3	8	355610	1	B451	*G939	*B451				4	0	36	35	Sudeste
2021-05-20	467	1	1	2	3	7	350750	1	B451	*A419	*B451				6	0	67	35	Sudeste
2021-06-30	455	1	1	4	4	4	355030	1	B450	*A419	*J960	*B459			5	0	55	35	Sudeste
2021-04-10	458	2	4	2	2	9	355100	1	B451	*R578	*B451			*I64X*T861	5	0	58	35	Sudeste
2021-03-20	470	1	2	2	1	9	355250	1	B451	*A419				*B451*J628	6	0	70	35	Sudeste
2021-03-14	466	1	1	2	3	7	355030	1	B451	*A419	*G918	*B451			6	0	66	35	Sudeste
2021-06-09	450	1	1	1		7	353030	1	B451	*A419				*B451	5	0	50	35	Sudeste
2021-03-29	454	1	2	1	4	7	350950	1	B459	*R579	*I509	*B459		*E149	5	0	54	35	Sudeste
2021-03-15	308	1	1			1	353440	1	B451	*A419	*D65X	*G039*B451		*E878	1	0	0.666667	35	Sudeste
2021-08-13	484	2	1	2		9	355700	1	B451	*B451				*I10X	7	0	84	35	Sudeste
2021-09-10	465	1	1	4	4	9	355330	1	B457	*A419		*B457		*Y831*N189	6	0	65	35	Sudeste
2021-10-26	461	1	1	2	4	3	351870	1	B451	*R688	*A419*J984	*B451			6	0	61	35	Sudeste
2021-08-20	432	1	4	1	3	4	353440	1	B451	*J960	*R568	*B451		*E039	4	0	32	35	Sudeste
2021-07-25	464	2	1	2		9	355220	1	B450	*A419	*B459			*Y830*N179	6	0	64	35	Sudeste
2021-11-10	446	1	1	2	2	1	352690	1	B451	*A419	*J690	*B451			5	0	46	35	Sudeste
2021-08-06	460	2	4	2	3	5	352220	1	B450	*R579	*A419	*B459		*E875*N179	5	0	60	35	Sudeste
2021-09-07	446	2	1	1	3	7	355030	1	B457	*R579	*A419	*B457		*N289*Y830*E889	5	0	46	35	Sudeste
2021-10-10	465	1	4	4	5	2	352900	1	B451	*A419	*J189	*B451		*E119	6	0	65	35	Sudeste
2021-12-18	471	1	1	4		3	354980	1	B452	*J189	*L089	*B452			6	0	71	35	Sudeste
2021-08-14	471	2	1	2	4	4	350390	1	B459	*B459					6	0	71	35	Sudeste
2021-09-10	452	2	1	1	5	1	354100	1	B451	*R008	*J960	*B451			5	0	52	35	Sudeste
2021-11-27	461	1	4	2	2	7	350570	1	B459	*B459				*N289*Y830	6	0	61	35	Sudeste
2021-08-04	478	2	4	2	2	9	355100	1	B451	*A419	*G060	*B451		*I10X	6	0	78	35	Sudeste
2021-12-09	452	1	1	1	4	8	355410	1	B451	*G932	*B451			*I10X*E149	5	0	52	35	Sudeste
2022-01-04	429	1	4	1	3	5	351880	1	B451		*A419	*B451			4	0	29	35	Sudeste
2022-06-10	468	1	1	2	3	7	350780	1	B451	*A419	*J159	*N179	*B451	*E107	6	0	68	35	Sudeste
2022-01-12	442	1	4	5	2	5	353630	1	B450	*J960	*B450			*N189	5	0	42	35	Sudeste
2022-05-08	462	1	1	3	3	1	350860	1	B450	*R688	*A419	*B459		*N179	6	0	62	35	Sudeste
2022-02-21	480	2	1	2	3	9	354870	1	B450	*A419	*B459	*J189		*N189	6	0	80	35	Sudeste
2022-02-28	451	1	4	1	2	9	355030	1	B451	*A419	*J189	*B451			5	0	51	35	Sudeste
2022-06-30	443	1	1	1	3	7	352590	1	B457	*B457				*I255	5	0	43	35	Sudeste
2022-05-14	462	2	4	2	1	9	355030	1	B451	*R578	*G931	*B451			6	0	62	35	Sudeste
2022-01-07	456	1	1	4	3	5	352940	1	B451	*A419	*N179	*B451			5	0	56	35	Sudeste
2022-05-20	458	2	4	4	2	1	355030	1	B451	*B451				*K754	5	0	58	35	Sudeste
2022-05-28	465	2	1	2	2	1	352310	1	B451	*A419		*L031	*J189	*B451*N189	6	0	65	35	Sudeste
2022-04-30	444	1	1	1	2	7	351880	1	B451	*B451					5	0	44	35	Sudeste
2022-11-21	452	1	1	2	4	7	354260	1	B451	*B451					5	0	52	35	Sudeste
2022-12-18	436	1	1	1	3	7	350260	1	B451	*A410	*B451				4	0	36	35	Sudeste
2022-08-12	468	1	4	2	5	3	351040	1	B451	*G931	*G919	*B451		*I10X	6	0	68	35	Sudeste
2022-07-07	471	2	1	2	5	9	355030	1	B457	*A419	*B457	*Y839*T810		*J459*I48X	6	0	71	35	Sudeste
2022-10-21	441	1	1	2	4	9	351060	1	B451	*G932	*N179	*J960	*B451		5	0	41	35	Sudeste
2022-12-04	471	1	1	2	4	7	355030	1	B451	*A419	*J189	*B451		*B342*U071	6	0	71	35	Sudeste
2022-07-21	446	1	1	5	5	1	353060	1	B451	*A419	*B451			*E144*I10X	5	0	46	35	Sudeste
2022-09-28	450	2	2	2	4	9	353440	1	B450	*A419	*J189			*B459*M349	5	0	50	35	Sudeste
2022-11-20	453	1	1	1		9	351820	1	B451	*B451				*F102	5	0	53	35	Sudeste
2022-09-29	423	2	4	2	4	9	351110	1	B451	*T810	*Y832	*B451*G021			4	0	23	35	Sudeste
2011-03-13	465	1	1	1	4	3	410690	1	B451	*A419	*B451			*F102*E149*I10	6	0	65	41	Sul
2011-01-04	445	1	1	2	5	3	411095	1	B451	*B451					5	0	45	41	Sul
2011-06-24	458	1	2	2	4	7	410690	1	B451	*G932	*G936	*B451			5	0	58	41	Sul
2011-12-29	443	1	1	2	2	6	411010	1	B451	*G932	*R568	*B451			5	0	43	41	Sul
2012-04-30	450	2	4	3		9	411095	1	B451	*B451					5	0	50	41	Sul
2012-03-23	462	2	1	3	2	9	410690	1	B451	*J969		*B451			6	0	62	41	Sul
2012-12-11	430	1	4	1	3	1	410430	1	B451	*B451					4	0	30	41	Sul
2012-11-04	427	1	1	1	2	7	412650	1	B451	*B451				*E149*A309	4	0	27	41	Sul
2013-01-10	444	2	1	2		9	410150	1	B457	*A419	*J690		*B457		5	0	44	41	Sul
2013-05-21	451	1	1	2		3	411370	1	B457	*A419	*N179	*B451	*B457		5	0	51	41	Sul
2013-03-24	447	1	1	1		7	411370	1	B457	*B49X	*B457			*G92X*Y420*E149*Y420	5	0	47	41	Sul
2013-07-20	430	2	1	2	4	8	412550	1	B457	*A419	*Y429*D899	*B451*G919	*B457		4	0	30	41	Sul
2013-08-20	454	2	1	1	3	9	410690	1	B451	*A419	*G039	*B451		*I10X*K509	5	0	54	41	Sul
2013-08-10	475	1	1	2	2	7	410690	2	B450	*J960	*B450			*I10X*I500*I739	6	0	75	41	Sul
2014-01-28	453	1	1	4	3	7	410940	1	B451	*G932	*B451				5	0	53	41	Sul
2014-05-10	448	1	1	2	3	7	410690	1	B451	*R092	*A419	*B451		*F102*I10	5	0	48	41	Sul
2014-06-21	465	2	1	2	3	9	410590	1	B451	*A419	*A419	*J189	*B451	*I500*E039	6	0	65	41	Sul
2014-08-10	459	1	1	2	2	1	412550	1	B451	*A419	*B451				5	0	59	41	Sul
2014-08-20	444	1	1	2	3	8	412220	1	B451	*R092	*A419	*G911	*B451		5	0	44	41	Sul
2014-08-07	477	2	4	2	2	9	412550	1	B458	*R688	*A419	*B458		*I10X	6	0	77	41	Sul
2014-08-10	453	1	1	2	3	7	411725	1	B451	*B451					5	0	53	41	Sul
2014-09-15	436	1	1	1	4	7	410550	1	B451	*N170	*A419	*B451			4	0	36	41	Sul
2015-03-27	457	1	1	2	2	9	411950	1	B451	*I269	*B450	*B451			5	0	57	41	Sul
2015-08-23	482	1	1	2	4	1	410180	1	B451	*J960	*J189	*B451		*G700	7	0	82	41	Sul
2015-10-22	459	1	1	4	2	6	411345	1	B450	*R092	*B450	*J969			5	0	59	41	Sul
2015-06-26	470	1	4	2	2	3	410830	1	B450	*J969	*A418	*B459			6	0	70	41	Sul
2015-06-20	473	2	4	2	1	9	412040	1	B451	*A419	*B459	*B451			6	0	73	41	Sul
2015-12-14	473	1	1	2	1	6	411900	3	B459	*B459	*A419				6	0	73	41	Sul
2017-03-06	450	1		2	3	1	412550	1	B451	*A419	*B451				5	0	50	41	Sul
2017-01-10	459	1	1	2		7	410790	1	B451	*B451					5	0	59	41	Sul
2017-01-25	435	1	1	2	5	5	410980	1	B450	*A419	*R568	*B450		*K760	4	0	35	41	Sul
2017-11-13	437	1	4	2	4	3	410480	1	B451	*B451				*I676	4	0	37	41	Sul
2018-07-10	453	1	1	1	4	3	412550	1	B451	*A419	*B451				5	0	53	41	Sul
2018-02-20	431	1	1	1	4	9	410230	1	B451	*B451	*G039				4	0	31	41	Sul
2018-12-11	486	2	1	3	5	2	410830	1	B451	*G038	*B451			*J189*N390*F019	7	0	86	41	Sul
2018-11-15	463	2	4	2	4	3	410430	1	B451	*A419				*B451	6	0	63	41	Sul
2018-10-17	445	2	1	1	4	4	411915	1	B459	*G932	*B459				5	0	45	41	Sul
2018-11-21	426	1	1	1	4	9	412330	1	B451		*A419		*B451		4	0	26	41	Sul
2019-03-11	428	1	1	1	4	7	412720	3	B450	*A419	*B459				4	0	28	41	Sul
2019-07-26	446	2	1	1	4	3	410690	1	B457	*B457				*F172*I839	5	0	46	41	Sul
2019-01-13	438	2	1	1	4	9	411155	1	B451	*A419		*B451		*M329	4	0	38	41	Sul
2019-09-24	432	1	1	1	5	8	410830	1	B451	*G934	*A419	*B451			4	0	32	41	Sul
2019-03-16	429	1	4	1	5	2	410690	1	B451	*R578	*A419	*B451		*J988	4	0	29	41	Sul
2019-12-17	452	1	1	2	4	6	412340	1	B451	*G932	*B451			*N179	5	0	52	41	Sul
2020-08-17	431	2	1	1	4	9	411990	1	B451	*A419	*J690	*R568	*B451		4	0	31	41	Sul
2020-09-19	439	2	1	2	2	5	412820	1	B451	*G932	*B451				4	0	39	41	Sul
2020-10-07	459	2	1	9		9	410640	1	B451	*G932	*B451				5	0	59	41	Sul
2020-10-24	423	1	1	1	3	8	412770	1	B451	*E875	*N179	*R578	*B451		4	0	23	41	Sul
	467	1	1	2	4	3	411520	1	B457	*R578	*A418	*J189	*B457	*N19X*I38X	6	0	67	41	Sul
2021-01-11	465	1	1	2		9	411575	1	B451	*A419	*A09X	*B451		*D352	6	0	65	41	Sul
2021-05-13	434	1	1	1	4	5	410690	1	B451	*G938	*B451			*Y830*I10X	4	0	34	41	Sul
2021-03-23	462	1	1	2	3	7	410940	1	B451	*I639	*B451				6	0	62	41	Sul
2021-02-11	455	1	1	2	4	3	411330	1	B451		*A419	*B451		*Y830*N180	5	0	55	41	Sul
2021-11-15	452	1	1	2	3	7	411125	1	B451	*B451				*N179*A419*I64X	5	0	52	41	Sul
2021-11-30	435	1	1	2	4	5	410370	1	B451	*G932	*G951	*B451		*I10X*F172	4	0	35	41	Sul
2021-12-22	421	1	4	9		5	412770	1	B451	*R578	*B451				4	0	21	41	Sul
2021-12-23	443	2	1	2	4	5	412625	1	B451	*G935	*B451			*Y434*Y830*I120	5	0	43	41	Sul
2021-07-05	468	1	1	2	4	1	410580	1	B450	*R578	*J81X	*B450		*M317*N039	6	0	68	41	Sul
2022-01-26	467	1	1	4	5	1	410690	1	B451	*A418	*B451	*Y434		*Y830*N189	6	0	67	41	Sul
2022-04-28	448	1	1	2	4	9	410480	1	B450	*A419	*J182	*B459		*N189*E119	5	0	48	41	Sul
2022-09-13	481	2	1	2	4	9	410690	1	B451	*R578	*A419	*B451		*N179	7	0	81	41	Sul
2022-07-16	457	2	1	5	3	9	412770	1	B451	*R688	*G932	*G060	*B451	*N19X*E149	5	0	57	41	Sul
2022-07-15	440	1	1	2	4	5	412090	1	B457	*A419	*B457			*N189	4	0	40	41	Sul
2022-11-07	413	2	4	1	2	9	410530	1	B451	*J960	*B451				3	0	13	41	Sul
2022-12-11	430	2	4	2	5	3	410750	1	B451	*A419	*B451			*K719	4	0	30	41	Sul
2022-07-22	464	1	1	4	2	3	411460	1	B451	*R688	*I639	*B451		*I10X*N189	6	0	64	41	Sul
2022-10-11	457	1	1	2	4	5	410430	2	B459	*B459				*I10X	5	0	57	41	Sul
2022-07-17	418	1	1	1	4	9	411535	1	B451	*R688	*G918	*B451			3	0	18	41	Sul
2022-10-18	423	1	1	2	4	7	410420	1	B451	*R579	*A419	*J189	*B451		4	0	23	41	Sul
2011-02-24	455	1	1	3	3	7	421820	2	B450	*B450					5	0	55	42	Sul
2011-02-10	434	2	1	1	2	9	421870	1	B451	*R688	*J189	*B451			4	0	34	42	Sul
2011-09-28	466	2	1	3	2	1	420910	1	B451	*B451					6	0	66	42	Sul
2011-07-13	454	1	1	4		7	420240	1	B451	*A419	*A09X	*B451		*D510	5	0	54	42	Sul
2012-06-10	449	2	1	4	3	5	421480	1	B451	*A419	*B451				5	0	49	42	Sul
2012-08-17	479	2	1	2		9	420930	1	B451	*R688	*I509	*J969	*B451		6	0	79	42	Sul
2012-08-22	416	1	1	1	3	9	420290	1	B451	*G039	*B459	*R402			3	0	16	42	Sul
2012-11-22	440	1	1	2	2	1	420910	1	B457	*B457					4	0	40	42	Sul
2012-10-12	301	1	1			1	420100	1	B451	*N179	*A419	*B451			1	0	0.0833333	42	Sul
2012-10-15	463	1	1	2		9	420240	1	B451	*A419	*J189			*B451*B450	6	0	63	42	Sul
2012-08-06	445	2	1	2	4	9	420690	1	B451	*A419	*A419	*B451			5	0	45	42	Sul
2012-12-07	425	1	1	1	5	9	420200	1	B451	*J960	*G042	*B451			4	0	25	42	Sul
2013-12-19	474	2	1	2	2	9	420910	1	B451	*B451					6	0	74	42	Sul
2013-06-15	458	1	1	2	3	7	420240	1	B451	*A419	*J189	*B451		*N19X	5	0	58	42	Sul
2013-11-29	431	2	1	5		3	420590	1	B451	*B451					4	0	31	42	Sul
2014-05-07	446	1	4	1	4	4	420540	1	B451	*A419	*J189	*B451			5	0	46	42	Sul
2014-09-20	465	1	1	5	3	7	420820	1	B451	*R092			*B451	*D649	6	0	65	42	Sul
2014-09-28	449	1	1	1	2	1	420450	1	B451	*G932	*B451				5	0	49	42	Sul
2015-02-20	467	1	1	2	2	6	420890	1	B451	*A419	*B451	*J690		*N179*L120	6	0	67	42	Sul
2015-08-09	470	2	1	2		9	420730	1	B451	*B451				*B391*Y830*Q612	6	0	70	42	Sul
2015-10-13	448	1	1	1	2	5	420890	1	B451	*R688	*B451				5	0	48	42	Sul
2015-10-29	444	2	1	2	4	8	421545	1	B451	*N179	*B451			*I10X	5	0	44	42	Sul
2015-05-23	455	1	1	4	3	8	420820	1	B451	*B451					5	0	55	42	Sul
2015-10-22	473	1	1	3	4	7	420200	1	B457	*A419	*B457				6	0	73	42	Sul
2015-07-17	466	1	4	4	2	9	421620	1	B451	*A419	*B451				6	0	66	42	Sul
2016-07-22	466	1	1	1	4	8	420820	1	B451	*A419	*J189	*B451		*Y838	6	0	66	42	Sul
2016-09-13	440	1	1	5	3	7	420240	1	B451	*A419	*B450	*B451		*N189*T861	4	0	40	42	Sul
2016-12-31	467	1	1	2	2	7	420320	1	B450	*J960	*B488	*B450			6	0	67	42	Sul
2017-03-09	427	1	1	1	5	5	420700	1	B451	*J960	*A419	*B451			4	0	27	42	Sul
2017-05-26	450	2	1	1	3	5	422000	1	B451	*A419	*B451				5	0	50	42	Sul
2018-01-30	423	2	1	1	4	9	421580	1	B451	*B451					4	0	23	42	Sul
2018-09-25	450	2	1	2	4	5	420910	1	B451	*G936	*B451				5	0	50	42	Sul
[truncated: 10,369 more rows]
