# Supplementary material for: Web-Based Dashboard for Tracking Cryptococcosis-Related Deaths in Brazil (2000–2022)
Source: Trop Med Infect Dis. 2025 Oct 27;10(11):304. doi: 10.3390/tropicalmed10110304 (PMC12656273; doi:10.3390/tropicalmed10110304)
Supplement: Supplementary file 1 [file tropicalmed-10-00304-s001.zip › preprocess.R]

# Importando pacotes
library(microdatasus)
library(tidyverse)
library(openxlsx)
library(writexl)
library(stringr)

## AQUISIÇÃO E PRÉ-PROCESSAMENTO
# Aquisição dos dados via microdataSUS - SIM 2000 à 2010 
dados11a <- fetch_datasus(year_start = 2000, 
                         year_end = 2010, 
                         information_system = "SIM-DO", 
                         uf = "RO", 
                         vars = c("DTOBITO", "IDADE", "SEXO", "RACACOR", "ESTCIV", "ESC", "OCUP", "CODMUNRES", "LOCOCOR", "CAUSABAS", "LINHAA", "LINHAB", "LINHAC", "LINHAD", "LINHAII"))

dados12a <- fetch_datasus(year_start = 2000, 
                         year_end = 2010, 
                         information_system = "SIM-DO", 
                         uf = "AC", 
                         vars = c("DTOBITO", "IDADE", "SEXO", "RACACOR", "ESTCIV", "ESC", "OCUP", "CODMUNRES", "LOCOCOR", "CAUSABAS", "LINHAA", "LINHAB", "LINHAC", "LINHAD", "LINHAII"))
dados13a <- fetch_datasus(year_start = 2000, 
                         year_end = 2010, 
                         information_system = "SIM-DO",
                         uf = "AM", 
                         vars = c("DTOBITO", "IDADE", "SEXO", "RACACOR", "ESTCIV", "ESC", "OCUP", "CODMUNRES", "LOCOCOR", "CAUSABAS", "LINHAA", "LINHAB", "LINHAC", "LINHAD", "LINHAII"))
dados14a <- fetch_datasus(year_start = 2000, 
                         year_end = 2010, 
                         information_system = "SIM-DO", 
                         uf = "RR", 
                         vars = c("DTOBITO", "IDADE", "SEXO", "RACACOR", "ESTCIV", "ESC", "OCUP", "CODMUNRES", "LOCOCOR", "CAUSABAS", "LINHAA", "LINHAB", "LINHAC", "LINHAD", "LINHAII"))
dados15a <- fetch_datasus(year_start = 2000, 
                         year_end = 2010, 
                         information_system = "SIM-DO", 
                         uf = "PA", 
                         vars = c("DTOBITO", "IDADE", "SEXO", "RACACOR", "ESTCIV", "ESC", "OCUP", "CODMUNRES", "LOCOCOR", "CAUSABAS", "LINHAA", "LINHAB", "LINHAC", "LINHAD", "LINHAII"))
dados16a <- fetch_datasus(year_start = 2000, 
                         year_end = 2010, 
                         information_system = "SIM-DO", 
                         uf = "AP", 
                         vars = c("DTOBITO", "IDADE", "SEXO", "RACACOR", "ESTCIV", "ESC", "OCUP", "CODMUNRES", "LOCOCOR", "CAUSABAS", "LINHAA", "LINHAB", "LINHAC", "LINHAD", "LINHAII"))
dados17a <- fetch_datasus(year_start = 2000, 
                         year_end = 2010, 
                         information_system = "SIM-DO", 
                         uf = "TO", 
                         vars = c("DTOBITO", "IDADE", "SEXO", "RACACOR", "ESTCIV", "ESC", "OCUP", "CODMUNRES", "LOCOCOR", "CAUSABAS", "LINHAA", "LINHAB", "LINHAC", "LINHAD", "LINHAII"))
dados21a <- fetch_datasus(year_start = 2000, 
                         year_end = 2010, 
                         information_system = "SIM-DO", 
                         uf = "MA", 
                         vars = c("DTOBITO", "IDADE", "SEXO", "RACACOR", "ESTCIV", "ESC", "OCUP", "CODMUNRES", "LOCOCOR", "CAUSABAS", "LINHAA", "LINHAB", "LINHAC", "LINHAD", "LINHAII"))
dados22a <- fetch_datasus(year_start = 2000, 
                         year_end = 2010, 
                         information_system = "SIM-DO", 
                         uf = "PI", 
                         vars = c("DTOBITO", "IDADE", "SEXO", "RACACOR", "ESTCIV", "ESC", "OCUP", "CODMUNRES", "LOCOCOR", "CAUSABAS", "LINHAA", "LINHAB", "LINHAC", "LINHAD", "LINHAII"))
dados23a <- fetch_datasus(year_start = 2000, 
                         year_end = 2010, 
                         information_system = "SIM-DO", 
                         uf = "CE", 
                         vars = c("DTOBITO", "IDADE", "SEXO", "RACACOR", "ESTCIV", "ESC", "OCUP", "CODMUNRES", "LOCOCOR", "CAUSABAS", "LINHAA", "LINHAB", "LINHAC", "LINHAD", "LINHAII"))
dados24a <- fetch_datasus(year_start = 2000, 
                         year_end = 2010, 
                         information_system = "SIM-DO", 
                         uf = "RN", 
                         vars = c("DTOBITO", "IDADE", "SEXO", "RACACOR", "ESTCIV", "ESC", "OCUP", "CODMUNRES", "LOCOCOR", "CAUSABAS", "LINHAA", "LINHAB", "LINHAC", "LINHAD", "LINHAII"))
dados25a <- fetch_datasus(year_start = 2000, 
                         year_end = 2010, 
                         information_system = "SIM-DO", 
                         uf = "PB", 
                         vars = c("DTOBITO", "IDADE", "SEXO", "RACACOR", "ESTCIV", "ESC", "OCUP", "CODMUNRES", "LOCOCOR", "CAUSABAS", "LINHAA", "LINHAB", "LINHAC", "LINHAD", "LINHAII"))
dados26a <- fetch_datasus(year_start = 2000, 
                         year_end = 2010, 
                         information_system = "SIM-DO", 
                         uf = "PE", 
                         vars = c("DTOBITO", "IDADE", "SEXO", "RACACOR", "ESTCIV", "ESC", "OCUP", "CODMUNRES", "LOCOCOR", "CAUSABAS", "LINHAA", "LINHAB", "LINHAC", "LINHAD", "LINHAII"))
dados27a <- fetch_datasus(year_start = 2000, 
                         year_end = 2010, 
                         information_system = "SIM-DO", 
                         uf = "AL", 
                         vars = c("DTOBITO", "IDADE", "SEXO", "RACACOR", "ESTCIV", "ESC", "OCUP", "CODMUNRES", "LOCOCOR", "CAUSABAS", "LINHAA", "LINHAB", "LINHAC", "LINHAD", "LINHAII"))
dados28a <- fetch_datasus(year_start = 2000, 
                         year_end = 2010, 
                         information_system = "SIM-DO", 
                         uf = "SE", 
                         vars = c("DTOBITO", "IDADE", "SEXO", "RACACOR", "ESTCIV", "ESC", "OCUP", "CODMUNRES", "LOCOCOR", "CAUSABAS", "LINHAA", "LINHAB", "LINHAC", "LINHAD", "LINHAII"))
dados29a <- fetch_datasus(year_start = 2000, 
                         year_end = 2010, 
                         information_system = "SIM-DO", 
                         uf = "BA", 
                         vars = c("DTOBITO", "IDADE", "SEXO", "RACACOR", "ESTCIV", "ESC", "OCUP", "CODMUNRES", "LOCOCOR", "CAUSABAS", "LINHAA", "LINHAB", "LINHAC", "LINHAD", "LINHAII"))
dados31a <- fetch_datasus(year_start = 2000, 
                         year_end = 2010, 
                         information_system = "SIM-DO", 
                         uf = "MG", 
                         vars = c("DTOBITO", "IDADE", "SEXO", "RACACOR", "ESTCIV", "ESC", "OCUP", "CODMUNRES", "LOCOCOR", "CAUSABAS", "LINHAA", "LINHAB", "LINHAC", "LINHAD", "LINHAII"))
dados32a <- fetch_datasus(year_start = 2000, 
                         year_end = 2010, 
                         information_system = "SIM-DO", 
                         uf = "ES", 
                         vars = c("DTOBITO", "IDADE", "SEXO", "RACACOR", "ESTCIV", "ESC", "OCUP", "CODMUNRES", "LOCOCOR", "CAUSABAS", "LINHAA", "LINHAB", "LINHAC", "LINHAD", "LINHAII"))
dados33a <- fetch_datasus(year_start = 2000, 
                         year_end = 2010, 
                         information_system = "SIM-DO", 
                         uf = "RJ", 
                         vars = c("DTOBITO", "IDADE", "SEXO", "RACACOR", "ESTCIV", "ESC", "OCUP", "CODMUNRES", "LOCOCOR", "CAUSABAS", "LINHAA", "LINHAB", "LINHAC", "LINHAD", "LINHAII"))
dados35a <- fetch_datasus(year_start = 2000, 
                         year_end = 2010, 
                         information_system = "SIM-DO", 
                         uf = "SP", 
                         vars = c("DTOBITO", "IDADE", "SEXO", "RACACOR", "ESTCIV", "ESC", "OCUP", "CODMUNRES", "LOCOCOR", "CAUSABAS", "LINHAA", "LINHAB", "LINHAC", "LINHAD", "LINHAII"))
dados41a <- fetch_datasus(year_start = 2000, 
                         year_end = 2010, 
                         information_system = "SIM-DO", 
                         uf = "PR", 
                         vars = c("DTOBITO", "IDADE", "SEXO", "RACACOR", "ESTCIV", "ESC", "OCUP", "CODMUNRES", "LOCOCOR", "CAUSABAS", "LINHAA", "LINHAB", "LINHAC", "LINHAD", "LINHAII"))
dados42a <- fetch_datasus(year_start = 2000, 
                         year_end = 2010, 
                         information_system = "SIM-DO", 
                         uf = "SC", 
                         vars = c("DTOBITO", "IDADE", "SEXO", "RACACOR", "ESTCIV", "ESC", "OCUP", "CODMUNRES", "LOCOCOR", "CAUSABAS", "LINHAA", "LINHAB", "LINHAC", "LINHAD", "LINHAII"))
dados43a <- fetch_datasus(year_start = 2000, 
                         year_end = 2010, 
                         information_system = "SIM-DO", 
                         uf = "RS", 
                         vars = c("DTOBITO", "IDADE", "SEXO", "RACACOR", "ESTCIV", "ESC", "OCUP", "CODMUNRES", "LOCOCOR", "CAUSABAS", "LINHAA", "LINHAB", "LINHAC", "LINHAD", "LINHAII"))
dados50a <- fetch_datasus(year_start = 2000, 
                        year_end = 2010, 
                        information_system = "SIM-DO", 
                        uf = "MS", 
                        vars = c("DTOBITO", "IDADE", "SEXO", "RACACOR", "ESTCIV", "ESC", "OCUP", "CODMUNRES", "LOCOCOR", "CAUSABAS", "LINHAA", "LINHAB", "LINHAC", "LINHAD", "LINHAII"))
dados51a <- fetch_datasus(year_start = 2000, 
                         year_end = 2010, 
                         information_system = "SIM-DO", 
                         uf = "MT", 
                         vars = c("DTOBITO", "IDADE", "SEXO", "RACACOR", "ESTCIV", "ESC", "OCUP", "CODMUNRES", "LOCOCOR", "CAUSABAS", "LINHAA", "LINHAB", "LINHAC", "LINHAD", "LINHAII"))
dados52a <- fetch_datasus(year_start = 2000, 
                         year_end = 2010, 
                         information_system = "SIM-DO", 
                         uf = "GO", 
                         vars = c("DTOBITO", "IDADE", "SEXO", "RACACOR", "ESTCIV", "ESC", "OCUP", "CODMUNRES", "LOCOCOR", "CAUSABAS", "LINHAA", "LINHAB", "LINHAC", "LINHAD", "LINHAII"))
dados53a <- fetch_datasus(year_start = 2000, 
                         year_end = 2010, 
                         information_system = "SIM-DO", 
                         uf = "DF", 
                         vars = c("DTOBITO", "IDADE", "SEXO", "RACACOR", "ESTCIV", "ESC", "OCUP", "CODMUNRES", "LOCOCOR", "CAUSABAS", "LINHAA", "LINHAB", "LINHAC", "LINHAD", "LINHAII"))

# Unindo vetores em um único objeto
dadoscoorte1 <- bind_rows(
  dados11a, dados12a, dados13a, dados14a, dados15a, dados16a, dados17a,
  dados21a, dados22a, dados23a, dados24a, dados25a, dados26a, dados27a, dados28a, dados29a,
  dados31a, dados32a, dados33a, dados35a,
  dados41a, dados42a, dados43a,
  dados50a, dados51a, dados52a, dados53a
)

## Filtragem de óbitos por criptococose causa básica e associada ##
# Definir os códigos CID-10 de interesse (Criptococose)
codigos_desejados <- c("B45", "B450", "B451", "B452", "B453", "B457", "B458", "B459")

# Função para remover caracteres não alfanuméricos e manter os códigos CID-10
limpar_cid <- function(cid) {
  # Remover caracteres como '*', espaços extras e outros caracteres especiais
  cid_limpo <- str_replace_all(cid, "[^A-Za-z0-9]", "")
  return(cid_limpo)
}

## 1. Filtrar óbitos por CAUSABAS (Causa Básica) ##
# Filtrar as linhas onde a causa básica (CAUSABAS) é criptococose
causaBas_df <- dadoscoorte1 %>%
  filter(CAUSABAS %in% codigos_desejados)

## 2. Filtrar óbitos por causas associadas ##
# Função para verificar se uma linha contém qualquer um dos códigos desejados
checar_cid_associado <- function(linha, codigos_desejados) {
  # Limpar a linha e dividir em múltiplos CIDs, se houver
  cids <- unlist(str_split(linha, "\\*"))  # Divide os CIDs que estão separados por '*'
  cids <- sapply(cids, limpar_cid)  # Limpar caracteres especiais de cada CID
  
  # Verificar se algum dos CIDs está nos códigos desejados
  return(any(cids %in% codigos_desejados))
}

# Aplicar a função de verificação em cada uma das colunas de causa associada (LINHAA a LINHAII)
causaAss_df <- dadoscoorte1 %>%
  filter(
    apply(select(., LINHAA:LINHAII), 1, function(row) {
      any(sapply(row, checar_cid_associado, codigos_desejados = codigos_desejados))
    })
  )

# Remover duplicatas, se houver
causaAss_df <- unique(causaAss_df)

## 3. Salvando os arquivos ##
# Salvar os data frames como arquivos Excel
write.xlsx(causaBas_df, file = "basica2000_2010.xlsx")
write.xlsx(causaAss_df, file = "associada2000_2010.xlsx")

View(causaBas_df)
View(causaAss_df)

# Aquisição dos dados via microdataSUS - SIM 2011 à 2022 
dados11b <- fetch_datasus(year_start = 2011, 
                          year_end = 2022, 
                          information_system = "SIM-DO", 
                          uf = "RO", 
                          vars = c("DTOBITO", "IDADE", "SEXO", "RACACOR", "ESTCIV", "ESC", "OCUP", "CODMUNRES", "LOCOCOR", "CAUSABAS", "LINHAA", "LINHAB", "LINHAC", "LINHAD", "LINHAII"))

dados12b <- fetch_datasus(year_start = 2011, 
                          year_end = 2022, 
                          information_system = "SIM-DO", 
                          uf = "AC", 
                          vars = c("DTOBITO", "IDADE", "SEXO", "RACACOR", "ESTCIV", "ESC", "OCUP", "CODMUNRES", "LOCOCOR", "CAUSABAS", "LINHAA", "LINHAB", "LINHAC", "LINHAD", "LINHAII"))
dados13b <- fetch_datasus(year_start = 2011, 
                          year_end = 2022, 
                          information_system = "SIM-DO",
                          uf = "AM", 
                          vars = c("DTOBITO", "IDADE", "SEXO", "RACACOR", "ESTCIV", "ESC", "OCUP", "CODMUNRES", "LOCOCOR", "CAUSABAS", "LINHAA", "LINHAB", "LINHAC", "LINHAD", "LINHAII"))
dados14b <- fetch_datasus(year_start = 2011, 
                          year_end = 2022, 
                          information_system = "SIM-DO", 
                          uf = "RR", 
                          vars = c("DTOBITO", "IDADE", "SEXO", "RACACOR", "ESTCIV", "ESC", "OCUP", "CODMUNRES", "LOCOCOR", "CAUSABAS", "LINHAA", "LINHAB", "LINHAC", "LINHAD", "LINHAII"))
dados15b <- fetch_datasus(year_start = 2011, 
                          year_end = 2022, 
                          information_system = "SIM-DO", 
                          uf = "PA", 
                          vars = c("DTOBITO", "IDADE", "SEXO", "RACACOR", "ESTCIV", "ESC", "OCUP", "CODMUNRES", "LOCOCOR", "CAUSABAS", "LINHAA", "LINHAB", "LINHAC", "LINHAD", "LINHAII"))
dados16b <- fetch_datasus(year_start = 2011, 
                          year_end = 2022, 
                          information_system = "SIM-DO", 
                          uf = "AP", 
                          vars = c("DTOBITO", "IDADE", "SEXO", "RACACOR", "ESTCIV", "ESC", "OCUP", "CODMUNRES", "LOCOCOR", "CAUSABAS", "LINHAA", "LINHAB", "LINHAC", "LINHAD", "LINHAII"))
dados17b <- fetch_datasus(year_start = 2011, 
                          year_end = 2022, 
                          information_system = "SIM-DO", 
                          uf = "TO", 
                          vars = c("DTOBITO", "IDADE", "SEXO", "RACACOR", "ESTCIV", "ESC", "OCUP", "CODMUNRES", "LOCOCOR", "CAUSABAS", "LINHAA", "LINHAB", "LINHAC", "LINHAD", "LINHAII"))
dados21b <- fetch_datasus(year_start = 2011, 
                          year_end = 2022, 
                          information_system = "SIM-DO", 
                          uf = "MA", 
                          vars = c("DTOBITO", "IDADE", "SEXO", "RACACOR", "ESTCIV", "ESC", "OCUP", "CODMUNRES", "LOCOCOR", "CAUSABAS", "LINHAA", "LINHAB", "LINHAC", "LINHAD", "LINHAII"))
dados22b <- fetch_datasus(year_start = 2011, 
                          year_end = 2022, 
                          information_system = "SIM-DO", 
                          uf = "PI", 
                          vars = c("DTOBITO", "IDADE", "SEXO", "RACACOR", "ESTCIV", "ESC", "OCUP", "CODMUNRES", "LOCOCOR", "CAUSABAS", "LINHAA", "LINHAB", "LINHAC", "LINHAD", "LINHAII"))
dados23b <- fetch_datasus(year_start = 2011, 
                          year_end = 2022, 
                          information_system = "SIM-DO", 
                          uf = "CE", 
                          vars = c("DTOBITO", "IDADE", "SEXO", "RACACOR", "ESTCIV", "ESC", "OCUP", "CODMUNRES", "LOCOCOR", "CAUSABAS", "LINHAA", "LINHAB", "LINHAC", "LINHAD", "LINHAII"))
dados24b <- fetch_datasus(year_start = 2011, 
                          year_end = 2022, 
                          information_system = "SIM-DO", 
                          uf = "RN", 
                          vars = c("DTOBITO", "IDADE", "SEXO", "RACACOR", "ESTCIV", "ESC", "OCUP", "CODMUNRES", "LOCOCOR", "CAUSABAS", "LINHAA", "LINHAB", "LINHAC", "LINHAD", "LINHAII"))
dados25b <- fetch_datasus(year_start = 2011, 
                          year_end = 2022, 
                          information_system = "SIM-DO", 
                          uf = "PB", 
                          vars = c("DTOBITO", "IDADE", "SEXO", "RACACOR", "ESTCIV", "ESC", "OCUP", "CODMUNRES", "LOCOCOR", "CAUSABAS", "LINHAA", "LINHAB", "LINHAC", "LINHAD", "LINHAII"))
dados26b <- fetch_datasus(year_start = 2011, 
                          year_end = 2022, 
                          information_system = "SIM-DO", 
                          uf = "PE", 
                          vars = c("DTOBITO", "IDADE", "SEXO", "RACACOR", "ESTCIV", "ESC", "OCUP", "CODMUNRES", "LOCOCOR", "CAUSABAS", "LINHAA", "LINHAB", "LINHAC", "LINHAD", "LINHAII"))
dados27b <- fetch_datasus(year_start = 2011, 
                          year_end = 2022, 
                          information_system = "SIM-DO", 
                          uf = "AL", 
                          vars = c("DTOBITO", "IDADE", "SEXO", "RACACOR", "ESTCIV", "ESC", "OCUP", "CODMUNRES", "LOCOCOR", "CAUSABAS", "LINHAA", "LINHAB", "LINHAC", "LINHAD", "LINHAII"))
dados28b <- fetch_datasus(year_start = 2011, 
                          year_end = 2022, 
                          information_system = "SIM-DO", 
                          uf = "SE", 
                          vars = c("DTOBITO", "IDADE", "SEXO", "RACACOR", "ESTCIV", "ESC", "OCUP", "CODMUNRES", "LOCOCOR", "CAUSABAS", "LINHAA", "LINHAB", "LINHAC", "LINHAD", "LINHAII"))
dados29b <- fetch_datasus(year_start = 2011, 
                          year_end = 2022, 
                          information_system = "SIM-DO", 
                          uf = "BA", 
                          vars = c("DTOBITO", "IDADE", "SEXO", "RACACOR", "ESTCIV", "ESC", "OCUP", "CODMUNRES", "LOCOCOR", "CAUSABAS", "LINHAA", "LINHAB", "LINHAC", "LINHAD", "LINHAII"))
dados31b <- fetch_datasus(year_start = 2011, 
                          year_end = 2022, 
                          information_system = "SIM-DO", 
                          uf = "MG", 
                          vars = c("DTOBITO", "IDADE", "SEXO", "RACACOR", "ESTCIV", "ESC", "OCUP", "CODMUNRES", "LOCOCOR", "CAUSABAS", "LINHAA", "LINHAB", "LINHAC", "LINHAD", "LINHAII"))
dados32b <- fetch_datasus(year_start = 2011, 
                          year_end = 2022, 
                          information_system = "SIM-DO", 
                          uf = "ES", 
                          vars = c("DTOBITO", "IDADE", "SEXO", "RACACOR", "ESTCIV", "ESC", "OCUP", "CODMUNRES", "LOCOCOR", "CAUSABAS", "LINHAA", "LINHAB", "LINHAC", "LINHAD", "LINHAII"))
dados33b <- fetch_datasus(year_start = 2011, 
                          year_end = 2022, 
                          information_system = "SIM-DO", 
                          uf = "RJ", 
                          vars = c("DTOBITO", "IDADE", "SEXO", "RACACOR", "ESTCIV", "ESC", "OCUP", "CODMUNRES", "LOCOCOR", "CAUSABAS", "LINHAA", "LINHAB", "LINHAC", "LINHAD", "LINHAII"))
dados35b <- fetch_datasus(year_start = 2011, 
                          year_end = 2022, 
                          information_system = "SIM-DO", 
                          uf = "SP", 
                          vars = c("DTOBITO", "IDADE", "SEXO", "RACACOR", "ESTCIV", "ESC", "OCUP", "CODMUNRES", "LOCOCOR", "CAUSABAS", "LINHAA", "LINHAB", "LINHAC", "LINHAD", "LINHAII"))
dados41b <- fetch_datasus(year_start = 2011, 
                          year_end = 2022, 
                          information_system = "SIM-DO", 
                          uf = "PR", 
                          vars = c("DTOBITO", "IDADE", "SEXO", "RACACOR", "ESTCIV", "ESC", "OCUP", "CODMUNRES", "LOCOCOR", "CAUSABAS", "LINHAA", "LINHAB", "LINHAC", "LINHAD", "LINHAII"))
dados42b <- fetch_datasus(year_start = 2011, 
                          year_end = 2022, 
                          information_system = "SIM-DO", 
                          uf = "SC", 
                          vars = c("DTOBITO", "IDADE", "SEXO", "RACACOR", "ESTCIV", "ESC", "OCUP", "CODMUNRES", "LOCOCOR", "CAUSABAS", "LINHAA", "LINHAB", "LINHAC", "LINHAD", "LINHAII"))
dados43b <- fetch_datasus(year_start = 2011, 
                          year_end = 2022, 
                          information_system = "SIM-DO", 
                          uf = "RS", 
                          vars = c("DTOBITO", "IDADE", "SEXO", "RACACOR", "ESTCIV", "ESC", "OCUP", "CODMUNRES", "LOCOCOR", "CAUSABAS", "LINHAA", "LINHAB", "LINHAC", "LINHAD", "LINHAII"))
dados50b <- fetch_datasus(year_start = 2011, 
                          year_end = 2022, 
                          information_system = "SIM-DO", 
                          uf = "MS", 
                          vars = c("DTOBITO", "IDADE", "SEXO", "RACACOR", "ESTCIV", "ESC", "OCUP", "CODMUNRES", "LOCOCOR", "CAUSABAS", "LINHAA", "LINHAB", "LINHAC", "LINHAD", "LINHAII"))
dados51b <- fetch_datasus(year_start = 2011, 
                          year_end = 2022, 
                          information_system = "SIM-DO", 
                          uf = "MT", 
                          vars = c("DTOBITO", "IDADE", "SEXO", "RACACOR", "ESTCIV", "ESC", "OCUP", "CODMUNRES", "LOCOCOR", "CAUSABAS", "LINHAA", "LINHAB", "LINHAC", "LINHAD", "LINHAII"))
dados52b <- fetch_datasus(year_start = 2011, 
                          year_end = 2022, 
                          information_system = "SIM-DO", 
                          uf = "GO", 
                          vars = c("DTOBITO", "IDADE", "SEXO", "RACACOR", "ESTCIV", "ESC", "OCUP", "CODMUNRES", "LOCOCOR", "CAUSABAS", "LINHAA", "LINHAB", "LINHAC", "LINHAD", "LINHAII"))
dados53b <- fetch_datasus(year_start = 2011, 
                          year_end = 2022, 
                          information_system = "SIM-DO", 
                          uf = "DF", 
                          vars = c("DTOBITO", "IDADE", "SEXO", "RACACOR", "ESTCIV", "ESC", "OCUP", "CODMUNRES", "LOCOCOR", "CAUSABAS", "LINHAA", "LINHAB", "LINHAC", "LINHAD", "LINHAII"))

# Unindo vetores em um único objeto {dadoscoorte2}
dadoscoorte2 <- bind_rows(
  dados11b, dados12b, dados13b, dados14b, dados15b, dados16b, dados17b,
  dados21b, dados22b, dados23b, dados24b, dados25b, dados26b, dados27b, dados28b, dados29b,
  dados31b, dados32b, dados33b, dados35b,
  dados41b, dados42b, dados43b,
  dados50b, dados51b, dados52b, dados53b
)

## Filtragem de óbitos por criptococose causa básica e associada ##
# Definir os códigos CID-10 de interesse (Criptococose)
codigos_desejados <- c("B45", "B450", "B451", "B452", "B453", "B457", "B458", "B459")

# Função para remover caracteres não alfanuméricos e manter os códigos CID-10
limpar_cid <- function(cid) {
  # Remover caracteres como '*', espaços extras e outros caracteres especiais
  cid_limpo <- str_replace_all(cid, "[^A-Za-z0-9]", "")
  return(cid_limpo)
}

## 1. Filtrar óbitos por CAUSABAS (Causa Básica) ##
# Filtrar as linhas onde a causa básica (CAUSABAS) é criptococose
causaBas_df2 <- dadoscoorte2 %>%
  filter(CAUSABAS %in% codigos_desejados)

## 2. Filtrar óbitos por causas associadas ##
# Função para verificar se uma linha contém qualquer um dos códigos desejados
checar_cid_associado <- function(linha, codigos_desejados) {
  # Limpar a linha e dividir em múltiplos CIDs, se houver
  cids <- unlist(str_split(linha, "\\*"))  # Divide os CIDs que estão separados por '*'
  cids <- sapply(cids, limpar_cid)  # Limpar caracteres especiais de cada CID
  
  # Verificar se algum dos CIDs está nos códigos desejados
  return(any(cids %in% codigos_desejados))
}

# Aplicar a função de verificação em cada uma das colunas de causa associada (LINHAA a LINHAII)
causaAss_df2 <- dadoscoorte2 %>%
  filter(
    apply(select(., LINHAA:LINHAII), 1, function(row) {
      any(sapply(row, checar_cid_associado, codigos_desejados = codigos_desejados))
    })
  )

# Remover duplicatas, se houver
causaAss_df2 <- unique(causaAss_df2)

## 3. Salvando os arquivos ##
# Salvar os data frames como arquivos Excel
write.xlsx(causaBas_df2, file = "basica2011_2022.xlsx")
write.xlsx(causaAss_df2, file = "associada2011_2022.xlsx")

View(causaBas_df2)
View(causaAss_df2)

#Salvando arquivo do segundo recorte óbitos SIM
write.xlsx(dadoscoorte2, file = "SIM2011_2022.xlsx")

# Unindo bases 2000 à 2022
dados <- blind_rows(dadoscoorte1, dadoscoorte2)
