# Supplementary material for: Web-Based Dashboard for Tracking Cryptococcosis-Related Deaths in Brazil (2000–2022)
Source: Trop Med Infect Dis. 2025 Oct 27;10(11):304. doi: 10.3390/tropicalmed10110304 (PMC12656273; doi:10.3390/tropicalmed10110304)
Supplement: Supplementary file 1 [file tropicalmed-10-00304-s001.zip › rsconnect/shinyapps.io/137mlt-figueiredoerl/BRcryptococcosis.dcf]

name: BRcryptococcosis
title: BRcryptococcosis
username: 137mlt-figueiredoerl
account: 137mlt-figueiredoerl
server: shinyapps.io
hostUrl: https://api.shinyapps.io/v1
appId: 14064489
bundleId: 9836795
url: https://137mlt-figueiredoerl.shinyapps.io/BRcryptococcosis/
version: 1
asMultiple: FALSE
asStatic: FALSE
