# Supplementary material for: Web-Based Dashboard for Tracking Cryptococcosis-Related Deaths in Brazil (2000–2022)
Source: Trop Med Infect Dis. 2025 Oct 27;10(11):304. doi: 10.3390/tropicalmed10110304 (PMC12656273; doi:10.3390/tropicalmed10110304)
Supplement: Supplementary file 1 [file tropicalmed-10-00304-s001.zip › www/styles.css]

/* Layout geral */
body {
    background-color: #f8f9fa;
    font-family: 'Arial', sans-serif;
    color: #333;
    text-align: center;
}

/* Centraliza o conteúdo principal */
.main-container {
    max-width: 1200px;
    margin: auto;
    padding: 10px;
}

/* Cabeçalho */
.header-container {
    text-align: center;
    padding: 10px 0;
}

.header-container h1 {
    font-size: 26px;
    font-weight: bold;
    color: #2c3e50;
}

.header-container p {
    font-size: 16px;
    font-weight: italic;
    color: #5d6d7e;
}

/* 🔹 Estatísticas principais (Stat Boxes) */
.stats-summary-container {
    display: flex;
    justify-content: center;
    gap: 15px;
    margin-top: 5px;
}

.stat-summary {
    font-size: 16px;
    background: #e8eef2; /* Verde Suave para evitar conflito com as tabs */
    padding: 12px;
    border-radius: 6px;
    text-align: center;
    min-width: 150px;
    font-weight: bold;
    box-shadow: 0px 2px 5px rgba(0, 0, 0, 0.1);
}

/* Espaçamento entre estatísticas e tabs */
.separator {
    margin-top: 30px;
}

/* 🔹 Tabs estilizadas */
.tabs-container .nav-tabs {
    display: flex;
    justify-content: center; 
    border-bottom: none;
}

/* 🔹 Estiliza as tabs (nomes que o usuário seleciona) */
.tabs-container .nav-tabs > li > a {
    font-size: 15px;
    font-weight: 300;
    color: #2c3e50;
    padding: 10px 12px;
    border-radius: 10px 10px 0 0;
    background-color: #b0c4de; /* Azul Lavanda para diferenciar das stat boxes */
    transition: all 0.3s ease-in-out;
}

/* 🔹 Efeito de hover nas tabs (quando o usuário passa o mouse) */
.tabs-container .nav-tabs > li > a:hover {
    background-color: #a2b9d3;
    color: #1a5276;
}

/* 🔹 Estilo da aba ativa */
.tabs-container .nav-tabs > li.active > a {
    background-color: #1f618d; /* Azul intenso para contraste */
    color: white;
    font-weight: bold;
    border-radius: 10px 10px 0 0;
    border: none;
}

/* 🔹 Seções */
.section-container {
   background: #e8eef2; /* Cinza Gelo para evitar conflito com stat boxes e tabs */
   padding: 20px;
   border-radius: 8px;
   box-shadow: 0px 2px 5px rgba(0, 0, 0, 0.1);
   margin-top: 0px;
   text-align: left;
}

/* Filtros Centralizados */
.filter-container {
    display: flex;
    justify-content: center;
    margin-bottom: 10px;
}

/* Botão de Download */
.custom-btn {
    background-color: #2980b9;
    color: white;
    border: none;
    padding: 12px 18px;
    font-size: 16px;
    font-weight: bold;
    transition: all 0.3s ease-in-out;
    box-shadow: 2px 2px 5px rgba(0, 0, 0, 0.2);
    border-radius: 6px;
}

.custom-btn:hover {
    background-color: #1f618d;
    box-shadow: 4px 4px 10px rgba(0, 0, 0, 0.3);
}

/* Radio Buttons */
input[type="radio"] {
    transform: scale(1.2);
    margin-right: 5px;
}

.percentage-text {
    color: #2980b9; /* Change this to any color you prefer */
    font-weight: bold;
}
